# Supplementary material for: Phenotypic effects of genetic variants associated with autism
Source: Nat Med. 2023 Jun 26;29(7):1671–80. doi: 10.1038/s41591-023-02408-2 (PMC10353945; doi:10.1038/s41591-023-02408-2)
Supplement: Supplementary file 3 — Supplementary Tables 1–9. [file 41591_2023_2408_MOESM3_ESM.xlsx]

## Sheet: 1a
gene_symbol	EntrezID	ENSG	SPARK	SFARI1	Satterstrom	pLI	LOEUF	zmis	clinvar_LoF_perc
ACTB	60	ENSG00000075624	Yes	Yes	No	0.98564	0.232	5.0206	0.189189
ADNP	23394	ENSG00000101126	Yes	Yes	Yes	1	0.123	2.0722	0.986486
AHDC1	27245	ENSG00000126705	Yes	Yes	No	1	0.076	2.8589	0.987805
ANK2	287	ENSG00000145362	Yes	Yes	Yes	1	0.106	1.9641	0.833333
ANKRD11	29123	ENSG00000167522	Yes	Yes	Yes	1	0.107	-0.55363	0.97026
AP2S1	1175	ENSG00000042753	No	Yes	Yes	0.78518	0.502	2.8609
ARID1B	57492	ENSG00000049618	Yes	Yes	Yes	1	0.102	2.5854	0.992908
ASH1L	55870	ENSG00000116539	Yes	Yes	Yes	1	0.062	3.4699	0.904762
ASXL3	80816	ENSG00000141431	Yes	Yes	Yes	1	0.199	0.60715	0.989796
AUTS2	26053	ENSG00000158321	Yes	Yes	No	0.99934	0.253	2.2242	1
BAZ2B	29994	ENSG00000123636	Yes	Yes	No	0.98162	0.288	1.3314	0.333333
BCL11A	53335	ENSG00000119866	Yes	Yes	Yes	0.96998	0.322	3.835	0.966667
BRAF	673	ENSG00000157764	Yes	Yes	No	0.99995	0.209	3.7208	0.0408163
BRSK2	9024	ENSG00000174672	Yes	Yes	No	0.95141	0.329	2.9466	1
CACNA1A	773	ENSG00000141837	No	Yes	No	1	0.134	5.7845	0.703883
CACNA1C	775	ENSG00000151067	Yes	Yes	No	1	0.102	6.4654	0
CACNA1E	777	ENSG00000198216	No	Yes	Yes	1	0.124	5.8125	0
CACNA2D3	55799	ENSG00000157445	No	Yes	Yes	0.57778	0.337	1.863
CAPRIN1	4076	ENSG00000135387	Yes	Yes	No	0.97247	0.311	1.6918	1
CASZ1	54897	ENSG00000130940	Yes	Yes	No	1	0.152	2.6057	1
CELF4	56853	ENSG00000101489	No	Yes	Yes	0.99817	0.231	3.1615
CHAMP1	283489	ENSG00000198824	Yes	Yes	No	0.99197	0.271	0.13987	1
CHD2	1106	ENSG00000173575	Yes	Yes	Yes	1	0.07	5.2052	0.895105
CHD3	1107	ENSG00000170004	Yes	Yes	No	1	0.147	6.1518	0.266667
CHD7	55636	ENSG00000171316	Yes	Yes	No	1	0.076	3.2193	0.961722
CHD8	57680	ENSG00000100888	Yes	Yes	Yes	1	0.082	5.9467	0.972603
CIC	23152	ENSG00000079432	Yes	Yes	No	0.99999	0.183	0.72576	0.866667
CNOT3	4849	ENSG00000088038	Yes	Yes	No	1	0.076	3.7642	1
CORO1A	11151	ENSG00000102879	No	Yes	Yes	0.97024	0.32	2.4762	1
CREBBP	1387	ENSG00000005339	Yes	Yes	Yes	1	0.066	3.8991	0.897872
CSDE1	7812	ENSG00000009307	Yes	Yes	No	1	0.144	3.452	1
CSNK2A1	1457	ENSG00000101266	No	Yes	No	0.98711	0.297	3.7123	0.357143
CTCF	10664	ENSG00000102974	Yes	Yes	No	0.99994	0.148	4.4399	0.666667
CTNNB1	1499	ENSG00000168036	Yes	Yes	Yes	0.99999	0.129	3.846	0.954545
CUL3	8452	ENSG00000036257	Yes	Yes	No	0.9996	0.228	4.7538	0.894737
DEAF1	10522	ENSG00000177030	Yes	Yes	Yes	0.00034113	0.698	1.4973	0.52
DIP2A	23181	ENSG00000160305	No	Yes	Yes	0.11301	0.354	2.6228
DLG4	1742	ENSG00000132535	Yes	Yes	No	0.99954	0.238	4.933	0.918367
DMPK	1760	ENSG00000104936	Yes	Yes	No	0.038339	0.512	0.28488
DNMT3A	1788	ENSG00000119772	Yes	Yes	Yes	7.3538e-39	1.581	3.4465	0.634615
DPYSL2	1808	ENSG00000092964	No	Yes	Yes	0.99375	0.274	3.8756
DSCAM	1826	ENSG00000171587	Yes	Yes	Yes	1	0.189	3.2228	1
DYNC1H1	1778	ENSG00000197102	No	Yes	Yes	1	0.08	10.967	0
DYRK1A	1859	ENSG00000157540	Yes	Yes	Yes	0.99967	0.214	3.3441	0.935484
EBF3	253738	ENSG00000108001	Yes	Yes	No	0.99993	0.15	3.6113	0.695652
EHMT1	79813	ENSG00000181090	Yes	Yes	No	1	0.072	1.1633	0.990476
EIF3G	8666	ENSG00000130811	No	Yes	Yes	0.98546	0.275	2.1722
ELAVL3	1995	ENSG00000196361	No	Yes	Yes	0.77072	0.462	3.0037
EP300	2033	ENSG00000100393	Yes	Yes	No	1	0.099	2.0341	0.915789
FOXG1	2290	ENSG00000176165	Yes	Yes	No	0.94355	0.329	3.4897	0.781955
FOXP1	27086	ENSG00000114861	Yes	Yes	Yes	0.99998	0.175	2.2759	0.865672
FOXP2	93986	ENSG00000128573	No	Yes	Yes	0.99994	0.219	1.8963	0.851852
GABRB2	2561	ENSG00000145864	No	Yes	Yes	0.84876	0.385	3.3968	0
GABRB3	2562	ENSG00000166206	No	Yes	Yes	0.95138	0.341	3.3856	0.45
GFAP	2670	ENSG00000131095	No	Yes	Yes	1.4601e-06	1.026	0.92945	0.0285714
GIGYF1	64599	ENSG00000146830	Yes	Yes	Yes	3.4196e-06	0.484	-0.1491	1
GIGYF2	26058	ENSG00000204120	Yes	Yes	No	1	0.077	2.244	0.6
GNAI1	2770	ENSG00000127955	No	Yes	Yes	0.91125	0.379	2.6279	0
GRIA2	2891	ENSG00000120251	No	Yes	Yes	0.99916	0.247	4.5573	0.333333
GRIN2B	2904	ENSG00000273079	Yes	Yes	Yes	1	0.061	5.4168	0.5375
HDLBP	3069	ENSG00000115677	No	Yes	Yes	1	0.154	4.0979
HECTD4	283450	ENSG00000173064	No	Yes	Yes	1	0.127	6.9421
HIVEP2	3097	ENSG00000010818	Yes	Yes	No	1	0.08	1.8295	1
HNRNPU	3192	ENSG00000153187	Yes	Yes	No	1	0.114	3.3718	0.983333
HRAS	3265	ENSG00000174775	Yes	Yes	No	0.079774	0.926	1.5095	0.166667
IRF2BPL	64207	ENSG00000119669	Yes	Yes	Yes	0.83623	0.405	0.73383	0.888889
KANSL1	284058	ENSG00000120071	Yes	Yes	No	0.99972	0.238	1.2277	0.981481
KATNAL2	83473	ENSG00000167216	No	Yes	No	1.1784e-06	0.816	0.42107
KCNB1	3745	ENSG00000158445	Yes	Yes	No	0.99977	0.125	4.269	0.319149
KCNMA1	3778	ENSG00000156113	No	No	Yes	0.99731	0.276	5.0622	0.692308
KCNQ3	3786	ENSG00000184156	No	Yes	Yes	0.80089	0.356	2.068	0.458333
KDM3B	51780	ENSG00000120733	Yes	Yes	No	1	0.06	4.9789	0.555556
KDM5B	10765	ENSG00000117139	No	Yes	Yes	7.9102e-15	0.572	1.7784	0.909091
KDM6B	23135	ENSG00000132510	Yes	Yes	Yes	1	0.14	1.3161	1
KIAA0232	9778	ENSG00000170871	No	Yes	Yes	0.99999	0.195	1.1986
KMT2A	4297	ENSG00000118058	Yes	Yes	No	1	0.065	6.2276	0.935484
KMT2C	58508	ENSG00000055609	Yes	Yes	Yes	1	0.122	2.1357	1
KMT2E	55904	ENSG00000005483	No	Yes	Yes	1	0.06	1.4204	1
KMT5B	51111	ENSG00000110066	Yes	Yes	Yes	1	0.078	2.7894	0.894737
KRAS	3845	ENSG00000133703	Yes	No	No	0.00078803	1.24	2.3177	0
LDB1	8861	ENSG00000198728	No	Yes	Yes	0.98529	0.291	2.8113
LRRC4C	57689	ENSG00000148948	No	Yes	Yes	0.97233	0.306	2.5186
LZTR1	8216	ENSG00000099949	Yes	Yes	No	1.0211e-92	1.994	0.57676	0.962617
MAGEL2	54551	ENSG00000254585	Yes	Yes	No	0.97506	0.312	-0.56265	0.952381
MAP1A	4130	ENSG00000166963	No	Yes	Yes	1	0.192	2.0101	1
MAP2K1	5604	ENSG00000169032	Yes	No	No	0.89669	0.377	3.1085	0
MAP2K2	5605	ENSG00000126934	Yes	No	No	0.96673	0.325	1.8655	0
MBD5	55777	ENSG00000204406	Yes	Yes	Yes	1	0.136	0.85582	1
MED13	9969	ENSG00000108510	Yes	Yes	No	1	0.03	2.6232	0.941176
MED13L	23389	ENSG00000123066	Yes	Yes	Yes	1	0.064	3.691	0.941176
MEF2C	4208	ENSG00000081189	No	Yes	No	0.017256	0.608	3.9523	0.8
MEIS2	4212	ENSG00000134138	Yes	Yes	No	0.99938	0.184	2.4571	0.909091
MKX	283078	ENSG00000150051	No	Yes	Yes	0.88427	0.398	0.32039
MYT1L	23040	ENSG00000186487	Yes	Yes	Yes	1	0.087	4.7706	0.777778
NAA15	80155	ENSG00000164134	Yes	Yes	No	0.99578	0.28	3.8085	0.914286
NACC1	112939	ENSG00000160877	No	Yes	Yes	0.99763	0.169	4.1668	0
NBEA	26960	ENSG00000172915	Yes	Yes	No	1	0.074	5.5108	0.777778
NCKAP1	10787	ENSG00000061676	Yes	Yes	No	1	0.044	4.2701	1
NCOA1	8648	ENSG00000084676	No	Yes	Yes	0.99981	0.247	2.3531
NF1	4763	ENSG00000196712	Yes	Yes	No	0.90175	0.29	6.5427	0.941914
NIPBL	25836	ENSG00000164190	Yes	Yes	No	1	0.032	5.5737	0.955326
NLGN2	57555	ENSG00000169992	Yes	Yes	No	0.99974	0.126	4.4674
NR3C2	4306	ENSG00000151623	No	Yes	Yes	0.83739	0.35	2.0951	0.666667
NR4A2	4929	ENSG00000153234	Yes	Yes	No	0.99959	0.133	2.2357	0.25
NRAS	4893	ENSG00000213281	Yes	No	No	0.49009	0.612	1.7139	0.0588235
NRXN1	9378	ENSG00000179915	Yes	Yes	Yes	0.99964	0.254	2.5642	1
NRXN2	9379	ENSG00000110076	Yes	Yes	No	0.99934	0.258	4.0235
NRXN3	9369	ENSG00000021645	Yes	Yes	No	1	0.112	3.438	0
NSD1	64324	ENSG00000165671	Yes	Yes	Yes	1	0.095	3.4113	0.89011
NUP155	9631	ENSG00000113569	No	Yes	Yes	0.65349	0.323	0.80795
PACS1	55690	ENSG00000175115	Yes	Yes	No	0.99999	0.185	3.71	0
PAX5	5079	ENSG00000196092	No	Yes	Yes	0.99798	0.165	2.4521	0.25
PHF12	57649	ENSG00000109118	No	Yes	Yes	1	0.135	2.4291
PHF2	5253	ENSG00000197724	No	Yes	Yes	1	0.177	3.4944
PHF21A	51317	ENSG00000135365	Yes	Yes	Yes	1	0.08	2.8609	0.916667
PHF3	23469	ENSG00000118482	Yes	Yes	No	0.99256	0.286	0.75532	0.8875
PHIP	55023	ENSG00000146247	Yes	Yes	No	1	0.113	5.1395	0.972222
POGZ	23126	ENSG00000143442	Yes	Yes	Yes	1	0.119	3.5062	0.985507
PPP1CB	5500	ENSG00000213639	Yes	No	No	0.99912	0.147	4.3319	0
PPP1R9B	84687	ENSG00000108819	No	Yes	Yes	0.99975	0.168	3.0203
PPP2R5D	5528	ENSG00000112640	Yes	Yes	Yes	0.99993	0.175	3.6476	0.0833333
PPP5C	5536	ENSG00000011485	No	Yes	Yes	0.99938	0.209	2.7341
PRR12	57479	ENSG00000126464	No	Yes	Yes	1	0.051	2.9765	1
PSMD12	5718	ENSG00000197170	Yes	Yes	No	0.99984	0.162	1.8713	1
PTEN	5728	ENSG00000171862	Yes	Yes	Yes	0.25651	0.507	3.4883	0.864811
PTK7	5754	ENSG00000112655	No	Yes	Yes	0.99721	0.275	2.2407
PTPN11	5781	ENSG00000179295	Yes	Yes	No	0.99998	0.135	3.1293	0.252747
RAF1	5894	ENSG00000132155	Yes	No	No	0.85295	0.354	2.4628	0
RAI1	10743	ENSG00000108557	Yes	Yes	Yes	1	0.116	1.1156	0.98
RERE	473	ENSG00000142599	Yes	Yes	No	1	0.12	2.0321	0.428571
RFX3	5991	ENSG00000080298	Yes	Yes	Yes	1	0.104	3.4728
RIMS1	22999	ENSG00000079841	Yes	Yes	No	0.9902	0.285	2.0083	1
RIT1	6016	ENSG00000143622	Yes	No	No	0.13281	0.645	2.0757	0.0625
RORB	6096	ENSG00000198963	Yes	Yes	Yes	0.99991	0.112	3.0833	0.833333
SATB1	6304	ENSG00000182568	No	Yes	Yes	0.99051	0.293	3.9832	0.625
SCN1A	6323	ENSG00000144285	Yes	Yes	Yes	1	0.071	5.2206	0.666314
SCN2A	6326	ENSG00000136531	Yes	Yes	Yes	1	0.127	6.4584	0.506787
SCN8A	6334	ENSG00000196876	Yes	Yes	No	1	0.13	7.6404	0.269841
SETBP1	26040	ENSG00000152217	Yes	Yes	No	1	0.11	1.0965	0.923077
SETD1A	9739	ENSG00000099381	No	Yes	No	1	0.136	1.8312	0.764706
SETD2	29072	ENSG00000181555	Yes	Yes	No	1	0.206	3.0459	0.875
SETD5	55209	ENSG00000168137	Yes	Yes	Yes	0.99997	0.227	1.1326	0.981132
SHANK2	22941	ENSG00000162105	Yes	Yes	Yes	8.4299e-07	0.458	2.3243	1
SHANK3	85358	ENSG00000251322	Yes	Yes	Yes	1	0.123	3.7434	0.948718
SHOC2	8036	ENSG00000108061	Yes	No	No	0.99946	0.138	2.9666	0
SIN3A	25942	ENSG00000169375	Yes	Yes	Yes	1	0.07	4.3926	1
SKI	6497	ENSG00000157933	No	Yes	Yes	0.99901	0.194	1.5143	0.2
SLC6A1	6529	ENSG00000157103	Yes	Yes	Yes	0.99993	0.15	4.1766	0.596491
SMARCA2	6595	ENSG00000080503	No	Yes	No	1	0.203	5.054	0
SMARCA4	6597	ENSG00000127616	No	Yes	No	1	0.055	6.8459	0.835165
SMARCC2	6601	ENSG00000139613	Yes	Yes	Yes	1	0.117	3.9085	0.666667
SON	6651	ENSG00000159140	Yes	Yes	No	1	0.118	1.541	0.985075
SOS1	6654	ENSG00000115904	Yes	No	No	1	0.14	3.0487	0.1
SOS2	6655	ENSG00000100485	Yes	No	No	0.99955	0.256	2.5273	0
SOX5	6660	ENSG00000134532	Yes	Yes	No	0.99995	0.188	3.1513	0.84375
SPAST	6683	ENSG00000021574	Yes	Yes	Yes	0.99939	0.224	1.2438	0.759615
SRCAP	10847	ENSG00000080603	Yes	Yes	No	1	0.096	2.1272	1
SRPRA	6734	ENSG00000182934	No	Yes	Yes	0.77836	0.39	1.1655	0
STXBP1	6812	ENSG00000136854	Yes	Yes	Yes	1	0.086	4.263	0.806452
SYNGAP1	8831	ENSG00000197283	Yes	Yes	Yes	1	0.052	5.6047	0.946237
TANC2	26115	ENSG00000170921	Yes	Yes	No	1	0.158	2.3435	1
TAOK1	57551	ENSG00000160551	Yes	Yes	Yes	0.99787	0.274	4.8186	0.875
TBL1XR1	79718	ENSG00000177565	No	Yes	Yes	0.99995	0.106	4.2042	0.478261
TBR1	10716	ENSG00000136535	Yes	Yes	Yes	0.99901	0.194	3.6362	0.5625
TCF20	6942	ENSG00000100207	Yes	Yes	Yes	1	0.095	0.089523	0.983333
TCF4	6925	ENSG00000196628	Yes	Yes	Yes	0.99981	0.217	4.1035	0.877049
TCF7L2	6934	ENSG00000148737	No	Yes	Yes	0.99537	0.273	2.3994
TEK	7010	ENSG00000120156	No	Yes	Yes	1	0.179	1.3491	0.692308
TLK2	11011	ENSG00000146872	Yes	Yes	Yes	1	0.114	4.4909	0.891892
TM9SF4	9777	ENSG00000101337	No	Yes	Yes	0.999	0.25	2.9598
TRAF7	84231	ENSG00000131653	No	Yes	Yes	0.021819	0.456	3.2605	0
TRIM23	373	ENSG00000113595	No	Yes	Yes	0.0003937	0.58	2.4957
TRIO	7204	ENSG00000038382	Yes	Yes	No	1	0.139	5.3161	0.777778
TRIP12	9320	ENSG00000153827	Yes	Yes	Yes	1	0.06	4.6402	0.974359
TSC1	7248	ENSG00000165699	Yes	Yes	No	1	0.118	2.3217	0.991549
TSC2	7249	ENSG00000103197	Yes	Yes	No	1	0.074	-0.33027	0.937785
TSHZ3	57616	ENSG00000121297	Yes	Yes	No	0.99053	0.285	1.8339
UBE3A	7337	ENSG00000114062	Yes	Yes	No	0.9998	0.206	4.4026	0.910256
VEZF1	7716	ENSG00000136451	No	Yes	Yes	0.99423	0.24	2.9212
WAC	51322	ENSG00000095787	Yes	Yes	Yes	1	0.084	1.512	1
WDFY3	23001	ENSG00000163625	Yes	Yes	No	1	0.071	5.8174	0.875
ZBTB20	26137	ENSG00000181722	Yes	Yes	No	0.97382	0.317	4.272	0.0526316
ZMYND8	23613	ENSG00000101040	No	Yes	Yes	1	0.131	4.0385
ZNF292	23036	ENSG00000188994	Yes	Yes	No	1	0.14	1.4077	1
ZNF462	58499	ENSG00000148143	Yes	Yes	No	1	0.085	3.3514	1

## Sheet: 1b
gene_symbol	EntrezID	ENSG	pLI	LOEUF	zmis
AAK1	22848	ENSG00000115977	1	0.129	2.612
ABCE1	6059	ENSG00000164163	0.9738	0.314	4.1012
ABHD17C	58489	ENSG00000136379	0.95762	0.302	3.1394
ABHD8	79575	ENSG00000127220	0.97027	0.31	1.7991
ABL1	25	ENSG00000097007	0.99998	0.176	2.5581
ABLIM1	3983	ENSG00000099204	0.9301	0.326	1.6153
ACAN	176	ENSG00000157766	1	0.183	0.20716
ACAP2	23527	ENSG00000114331	0.92325	0.324	3.2192
ACHE	43	ENSG00000087085	0.99827	0.207	2.7523
ACIN1	22985	ENSG00000100813	1	0.201	2.2011
ACTA2	59	ENSG00000107796	0.93017	0.364	3.1995
ACTL6A	86	ENSG00000136518	0.99665	0.246	2.9398
ACTN1	87	ENSG00000072110	0.99997	0.213	3.3621
ACTN2	88	ENSG00000077522	0.99968	0.239	1.2925
ACTN4	81	ENSG00000130402	1	0.099	4.1552
ACTR1A	10121	ENSG00000138107	0.96621	0.327	3.0266
ACTR2	10097	ENSG00000138071	0.99896	0.195	3.6696
ACTR3	10096	ENSG00000115091	0.99986	0.118	3.6093
ACTR3B	57180	ENSG00000133627	0.99911	0.192	2.9731
ACVR1B	91	ENSG00000135503	0.99969	0.172	3.3735
ACVR2A	92	ENSG00000121989	0.99972	0.17	3.2896
ADAM10	102	ENSG00000137845	1	0.117	3.3058
ADAM17	6868	ENSG00000151694	0.99528	0.28	2.451
ADAM23	8745	ENSG00000114948	0.99709	0.275	1.8992
ADAMTS10	81794	ENSG00000142303	0.84288	0.33	3.628
ADAMTS2	9509	ENSG00000087116	0.9661	0.311	1.4291
ADAMTS6	11174	ENSG00000049192	0.99998	0.22	3.088
ADCY1	107	ENSG00000164742	0.99747	0.272	4.3801
ADCY2	108	ENSG00000078295	0.99898	0.261	4.2471
ADCY5	111	ENSG00000173175	0.99928	0.254	3.4043
ADCY9	115	ENSG00000162104	0.97943	0.306	1.2457
ADD1	118	ENSG00000087274	0.9883	0.296	0.80446
ADD2	119	ENSG00000075340	0.9961	0.274	2.0977
ADGRB1	575	ENSG00000181790	1	0.14	4.4814
ADGRB2	576	ENSG00000121753	0.99982	0.249	4.4865
ADGRL2	23266	ENSG00000117114	1	0.113	1.2236
ADGRL3	23284	ENSG00000150471	1	0.185	2.6686
ADRM1	11047	ENSG00000130706	0.99704	0.175	1.3783
AEBP2	121536	ENSG00000139154	0.99921	0.145	2.2141
AFDN	4301	ENSG00000130396	1	0.213	2.211
AFF1	4299	ENSG00000172493	0.71038	0.347	-0.40638
AFF3	3899	ENSG00000144218	0.99996	0.221	1.7128
AFF4	27125	ENSG00000072364	1	0.138	2.4744
AFTPH	54812	ENSG00000119844	0.99997	0.141	0.69187
AGAP1	116987	ENSG00000157985	0.99984	0.231	1.2874
AGAP2	116986	ENSG00000135439	0.99816	0.267	3.3883
AGAP3	116988	ENSG00000133612	0.91091	0.335	2.9915
AGFG1	3267	ENSG00000173744	0.99276	0.278	1.6605
AGO1	26523	ENSG00000092847	1	0.057	5.6761
AGO2	27161	ENSG00000123908	1	0.106	6.0576
AGO3	192669	ENSG00000126070	0.99997	0.193	5.2591
AGO4	192670	ENSG00000134698	0.9999	0.218	3.7941
AGPAT1	10554	ENSG00000204310	0.97215	0.307	2.6081
AGPAT3	56894	ENSG00000160216	0.99933	0.142	2.5373
AHCTF1	25909	ENSG00000153207	1	0.129	-0.3814
AHCYL1	10768	ENSG00000168710	0.99429	0.281	4.0174
AHCYL2	23382	ENSG00000158467	0.99127	0.29	2.7392
AHNAK	79026	ENSG00000124942	0.89827	0.308	-2.9677
AHR	196	ENSG00000106546	0.99999	0.154	0.73492
AHSA1	10598	ENSG00000100591	0.99896	0.15	1.6949
AJAP1	55966	ENSG00000196581	0.99469	0.192	0.93643
AKAP11	11215	ENSG00000023516	0.97878	0.3	0.31287
AKAP13	11214	ENSG00000170776	0.92909	0.294	-1.6419
AKAP6	9472	ENSG00000151320	0.99983	0.253	-0.04269
AKIRIN2	55122	ENSG00000135334	0.92355	0.376	1.3047
AKT1	207	ENSG00000142208	0.9759	0.315	3.4778
AKT3	10000	ENSG00000117020	0.99958	0.178	3.946
ALDH1A1	216	ENSG00000165092	0.95448	0.335	1.655
ALKBH5	54890	ENSG00000091542	0.94974	0.343	2.5626
ALYREF	10189	ENSG00000183684	0.92567	0.36	2.3107
AMBRA1	55626	ENSG00000110497	1	0.14	2.948
AMD1	262	ENSG00000123505	0.98227	0.284	2.2444
AMIGO1	57463	ENSG00000181754	0.98411	0.238	2.8562
AMMECR1L	83607	ENSG00000144233	0.9913	0.255	2.4653
ANGPT1	284	ENSG00000154188	0.95208	0.337	1.3025
ANK1	286	ENSG00000029534	1	0.169	2.0781
ANKFY1	51479	ENSG00000185722	0.95629	0.312	2.4638
ANKHD1	54882	ENSG00000131503	1	0.112	4.4679
ANKHD1-EIF4EBP3	404734	ENSG00000254996	1	0.112	4.4679
ANKIB1	54467	ENSG00000001629	0.99996	0.207	3.164
ANKRD12	23253	ENSG00000101745	1	0.197	0.55717
ANKRD13C	81573	ENSG00000118454	0.99793	0.248	2.3672
ANKRD17	26057	ENSG00000132466	1	0.062	5.3588
ANKRD28	23243	ENSG00000206560	1	0.171	2.3872
ANKRD34A	284615	ENSG00000272031	0.98103	0.247	2.4617
ANKRD50	57182	ENSG00000151458	0.9792	0.305	0.70472
ANKRD52	283373	ENSG00000139645	1	0.09	4.4928
ANKS1A	23294	ENSG00000064999	0.80916	0.338	2.8133
ANKS1B	56899	ENSG00000185046	0.99998	0.215	2.9457
ANO8	57719	ENSG00000074855	0.95634	0.317	2.5036
ANP32A	8125	ENSG00000140350	0.98961	0.218	2.5283
ANP32B	10541	ENSG00000136938	0.95827	0.331	1.2651
AP1G1	164	ENSG00000166747	0.99998	0.202	2.9839
AP2A1	160	ENSG00000196961	1	0.101	4.3968
AP2A2	161	ENSG00000183020	1	0.108	3.1324
AP2B1	163	ENSG00000006125	0.9983	0.263	5.1667
AP2M1	1173	ENSG00000161203	0.99919	0.19	4.8818
AP3D1	8943	ENSG00000065000	0.98648	0.296	1.9444
APBB1	322	ENSG00000166313	0.96811	0.321	1.5605
APC	324	ENSG00000134982	1	0.161	0.16764
API5	8539	ENSG00000166181	0.99996	0.144	2.924
APPBP2	10513	ENSG00000062725	0.99567	0.271	3.0879
AQR	9716	ENSG00000021776	1	0.219	3.5509
ARCN1	372	ENSG00000095139	0.99997	0.101	2.0819
ARF4	378	ENSG00000168374	0.95992	0.298	2.1058
ARF5	381	ENSG00000004059	0.94298	0.33	2.2772
ARFGEF1	10565	ENSG00000066777	1	0.143	5.3687
ARHGAP23	57636	ENSG00000275832	0.99988	0.22	1.9852
ARHGAP25	9938	ENSG00000163219	0.94635	0.336	0.61934
ARHGAP26	23092	ENSG00000145819	0.99661	0.276	2.1135
ARHGAP29	9411	ENSG00000137962	0.99964	0.249	1.2111
ARHGAP30	257106	ENSG00000186517	0.9999	0.209	-0.1023
ARHGAP31	57514	ENSG00000031081	0.99999	0.192	0.79672
ARHGAP32	9743	ENSG00000134909	0.99978	0.254	1.8072
ARHGAP35	2909	ENSG00000160007	1	0.057	4.1633
ARHGAP42	143872	ENSG00000165895	1	0.155	2.9649
ARHGAP44	9912	ENSG00000006740	0.99988	0.22	2.3899
ARHGAP5	394	ENSG00000100852	0.99862	0.263	2.2104
ARHGDIG	398	ENSG00000242173	0.92154	0.367	0.0034914
ARHGEF1	100505585	ENSG00000076928	0.76754	0.342	2.8274
ARHGEF11	9826	ENSG00000132694	1	0.215	1.6298
ARHGEF12	23365	ENSG00000196914	1	0.179	3.2476
ARHGEF17	9828	ENSG00000110237	0.98445	0.293	0.74953
ARHGEF7	8874	ENSG00000102606	0.99995	0.187	2.5727
ARID1A	8289	ENSG00000117713	1	0.071	3.6582
ARID2	196528	ENSG00000189079	1	0.096	2.7332
ARID3A	1820	ENSG00000116017	0.99065	0.276	1.2683
ARID4A	5926	ENSG00000032219	1	0.139	1.4478
ARID4B	51742	ENSG00000054267	1	0.187	2.2906
ARID5A	10865	ENSG00000196843	0.94518	0.35	1.669
ARID5B	84159	ENSG00000150347	1	0.11	2.5999
ARIH1	25820	ENSG00000166233	0.99997	0.166	4.5919
ARIH2	10425	ENSG00000177479	0.99374	0.283	3.5771
ARL8A	127829	ENSG00000143862	0.94173	0.354	2.9159
ARMC8	25852	ENSG00000114098	0.99999	0.172	2.8797
ARNT	405	ENSG00000143437	0.99581	0.279	2.2412
ARNTL	406	ENSG00000133794	0.99444	0.277	2.9244
ARPC2	10109	ENSG00000163466	0.99769	0.168	2.7043
ARPC4	10093	ENSG00000241553	0.97453	0.265	2.2098
ARRB1	408	ENSG00000137486	0.99394	0.262	2.3563
ARRDC3	57561	ENSG00000113369	0.98715	0.286	1.866
ASAP1	50807	ENSG00000153317	1	0.188	3.3052
ASAP2	8853	ENSG00000151693	0.99996	0.22	2.3661
ASB7	140460	ENSG00000183475	0.98395	0.28	3.273
ASIC1	41	ENSG00000110881	0.93017	0.344	2.8206
ASIC2	40	ENSG00000108684	0.99912	0.192	1.6707
ASTN2	23245	ENSG00000148219	0.99971	0.246	1.1583
ASXL2	55252	ENSG00000143970	1	0.146	1.707
ATAD2	29028	ENSG00000156802	0.9982	0.273	1.6583
ATAD2B	54454	ENSG00000119778	1	0.155	3.9649
ATAD5	79915	ENSG00000176208	1	0.208	1.8931
ATF2	1386	ENSG00000115966	0.99131	0.283	2.3537
ATF7	11016	ENSG00000170653	0.9984	0.205	2.2757
ATG13	9776	ENSG00000175224	0.96359	0.328	1.5173
ATG16L1	55054	ENSG00000085978	0.96452	0.319	2.6338
ATG2A	23130	ENSG00000110046	0.053526	0.346	1.8142
ATG4B	23192	ENSG00000168397	0.95648	0.337	1.4141
ATG5	9474	ENSG00000057663	0.97758	0.295	1.819
ATG9A	79065	ENSG00000198925	0.97081	0.317	2.599
ATL1	51062	ENSG00000198513	0.98109	0.308	2.6313
ATN1	1822	ENSG00000111676	0.99992	0.194	1.7621
ATOH8	84913	ENSG00000168874	0.91391	0.379	-0.41592
ATP13A3	79572	ENSG00000133657	0.99998	0.22	3.0145
ATP1A1	476	ENSG00000163399	1	0.121	6.2154
ATP1A3	478	ENSG00000105409	1	0.062	6.3327
ATP1B1	481	ENSG00000143153	0.99881	0.153	2.0014
ATP2A2	488	ENSG00000174437	0.99945	0.246	4.8777
ATP2B1	490	ENSG00000070961	1	0.084	5.2916
ATP2B2	491	ENSG00000157087	1	0.148	4.5484
ATP2C1	27032	ENSG00000017260	1	0.182	3.6736
ATP6V0A1	535	ENSG00000033627	0.99797	0.268	3.7439
ATP6V0B	533	ENSG00000117410	0.96895	0.278	1.8134
ATP6V0D1	9114	ENSG00000159720	0.98763	0.268	2.9297
ATP6V1B2	526	ENSG00000147416	0.99154	0.287	2.4855
ATP8A1	10396	ENSG00000124406	0.1999	0.346	2.6126
ATP9A	10079	ENSG00000054793	0.99999	0.205	4.1543
ATRNL1	26033	ENSG00000107518	0.99915	0.266	1.9094
ATXN1	6310	ENSG00000124788	0.97498	0.316	1.2511
ATXN1L	342371	ENSG00000224470	0.97897	0.305	1.081
ATXN2	6311	ENSG00000204842	0.85289	0.333	2.347
ATXN2L	11273	ENSG00000168488	1	0.143	2.2452
ATXN7	6314	ENSG00000163635	0.9595	0.328	-0.62346
ATXN7L1	222255	ENSG00000146776	0.99884	0.221	2.2981
ATXN7L3	56970	ENSG00000087152	0.99892	0.196	2.0511
AZIN1	51582	ENSG00000155096	0.99485	0.237	1.8046
B4GALT5	9334	ENSG00000158470	0.99889	0.151	2.3653
B4GALT6	9331	ENSG00000118276	0.90783	0.371	1.7024
BABAM1	29086	ENSG00000105393	0.96269	0.324	1.1667
BACH2	60468	ENSG00000112182	0.99803	0.233	2.2959
BAG6	7917	ENSG00000204463	1	0.174	2.7197
BAHD1	22893	ENSG00000140320	0.98547	0.3	1.308
BANP	54971	ENSG00000172530	0.99388	0.273	2.4265
BAP1	8314	ENSG00000163930	0.99443	0.277	2.6442
BAZ1A	11177	ENSG00000198604	1	0.176	2.944
BAZ1B	9031	ENSG00000009954	1	0.109	3.723
BAZ2A	11176	ENSG00000076108	1	0.146	2.083
BCAR1	9564	ENSG00000050820	0.99808	0.246	-0.59449
BCL11B	64919	ENSG00000127152	0.98881	0.282	4.7118
BCL2L1	598	ENSG00000171552	0.93667	0.341	1.62
BCL3	602	ENSG00000069399	0.98871	0.221	2.2716
BCL6	604	ENSG00000113916	0.96038	0.33	2.2454
BCL9L	283149	ENSG00000186174	0.99939	0.242	1.098
BCR	613	ENSG00000186716	0.98761	0.296	0.88811
BECN1	8678	ENSG00000126581	0.93717	0.347	1.8763
BEGAIN	57596	ENSG00000183092	0.97002	0.32	2.2364
BEND3	57673	ENSG00000178409	0.93555	0.347	2.3139
BEND4	389206	ENSG00000188848	0.98484	0.292	1.1002
BHLHE40	8553	ENSG00000134107	0.99444	0.194	0.78743
BHLHE41	79365	ENSG00000123095	0.99212	0.206	0.82297
BICC1	80114	ENSG00000122870	0.83685	0.339	1.2467
BICD2	23299	ENSG00000185963	0.98272	0.305	2.205
BICRAL	23506	ENSG00000112624	1	0.071	1.9721
BIRC6	57448	ENSG00000115760	1	0.104	3.2081
BMI1	648	ENSG00000168283	0.94286	0.352	2.4296
BMP10	27302	ENSG00000163217	0.90838	0.392	1.0233
BMP2	650	ENSG00000125845	0.98799	0.224	1.1385
BMP4	652	ENSG00000125378	0.9564	0.334	1.0071
BMPR1A	657	ENSG00000107779	0.90333	0.355	1.9176
BMPR2	659	ENSG00000204217	0.99998	0.191	2.0624
BMT2	154743	ENSG00000164603	0.99746	0.17	2.2109
BNC1	646	ENSG00000169594	0.96479	0.326	1.2039
BNC2	54796	ENSG00000173068	0.92762	0.34	0.36014
BOD1L1	259282	ENSG00000038219	0.99985	0.254	0.66628
BPTF	2186	ENSG00000171634	1	0.099	3.7096
BRD1	23774	ENSG00000100425	0.99949	0.245	2.7601
BRD2	6046	ENSG00000204256	0.99957	0.219	0.59311
BRD3	8019	ENSG00000169925	0.97468	0.316	2.6358
BRD4	23476	ENSG00000141867	1	0.048	3.5856
BRD7	29117	ENSG00000166164	0.99774	0.258	0.48921
BRINP1	1620	ENSG00000078725	0.99251	0.284	1.4192
BRINP2	57795	ENSG00000198797	0.99936	0.21	0.86379
BRPF1	7862	ENSG00000156983	1	0.176	3.8305
BRPF3	27154	ENSG00000096070	0.99998	0.177	2.9063
BRSK1	84446	ENSG00000160469	0.99982	0.205	3.9402
BRWD1	54014	ENSG00000185658	1	0.222	2.8458
BTAF1	9044	ENSG00000095564	1	0.128	4.3771
BTBD11	121551	ENSG00000151136	0.99993	0.204	2.2234
BTBD18	643376	ENSG00000233436	0.99782	0.212	1.6505
BTG3	10950	ENSG00000154640	0.91582	0.384	1.8648
BZW1	9689	ENSG00000082153	0.94418	0.347	3.0326
C16orf70	80262	ENSG00000125149	0.98056	0.308	1.597
C16orf72	29035	ENSG00000182831	0.98049	0.289	1.9479
C1orf226	400793	ENSG00000239887	0.939	0.337	0.8227
C2CD2L	9854	ENSG00000172375	0.98718	0.297	1.7789
C3	718	ENSG00000125730	0.90421	0.305	2.7489
C6orf136	221545	ENSG00000204564	0.94895	0.346	1.2564
C6orf62	81688	ENSG00000112308	0.98336	0.24	1.3484
C7orf26	79034	ENSG00000146576	0.97647	0.298	-0.57195
CACNA1D	776	ENSG00000157388	1	0.214	4.5817
CACNA1G	8913	ENSG00000006283	1	0.211	4.6386
CACNA1I	8911	ENSG00000100346	1	0.202	5.0511
CACNG2	10369	ENSG00000166862	0.92315	0.376	2.0924
CACNG3	10368	ENSG00000006116	0.99417	0.195	2.6436
CACNG8	59283	ENSG00000142408	0.9638	0.289	2.3372
CACTIN	58509	ENSG00000105298	0.99998	0.136	3.2011
CACUL1	143384	ENSG00000151893	0.96315	0.33	0.6506
CACYBP	27101	ENSG00000116161	0.91984	0.38	1.1367
CADM3	57863	ENSG00000162706	0.93386	0.355	1.6917
CADM4	199731	ENSG00000105767	0.99762	0.169	2.7432
CADPS2	93664	ENSG00000081803	0.36785	0.344	1.0911
CALCRL	10203	ENSG00000064989	0.9853	0.298	2.0933
CALD1	800	ENSG00000122786	0.99879	0.258	0.80166
CALM1	801	ENSG00000198668	0.94473	0.327	3.051
CALM2	805	ENSG00000143933	0.92086	0.368	2.7928
CALM3	808	ENSG00000160014	0.92749	0.357	2.9788
CAMK1D	57118	ENSG00000183049	0.9962	0.228	2.4852
CAMK2A	815	ENSG00000070808	0.99845	0.251	4.6751
CAMK2G	818	ENSG00000148660	0.9991	0.241	3.8036
CAMKV	79012	ENSG00000164076	0.99696	0.221	3.3196
CAMSAP1	157922	ENSG00000130559	0.99985	0.239	2.1542
CAMSAP2	23271	ENSG00000118200	0.99999	0.203	2.7046
CAMSAP3	57662	ENSG00000076826	1	0.154	3.3493
CAMTA1	23261	ENSG00000171735	1	0.172	3.2619
CAMTA2	23125	ENSG00000108509	0.99918	0.262	1.5541
CAND1	55832	ENSG00000111530	1	0.101	4.1554
CAPN15	6650	ENSG00000103326	0.96857	0.316	1.7722
CAPZA1	829	ENSG00000116489	0.93292	0.362	1.2989
CAPZA2	830	ENSG00000198898	0.99828	0.161	1.8416
CAPZB	832	ENSG00000077549	0.91165	0.379	2.8275
CARD11	84433	ENSG00000198286	0.99995	0.227	3.5439
CARM1	10498	ENSG00000142453	0.99998	0.099	4.2514
CASKIN1	57524	ENSG00000167971	1	0.164	1.7876
CASKIN2	57513	ENSG00000177303	0.99971	0.232	0.73723
CBFA2T2	9139	ENSG00000078699	0.99585	0.263	2.475
CBFB	865	ENSG00000067955	0.9589	0.33	1.7143
CBLB	868	ENSG00000114423	0.99825	0.266	1.2942
CBLL1	79872	ENSG00000105879	0.99918	0.145	1.34
CBX1	10951	ENSG00000108468	0.97622	0.26	2.5421
CBX2	84733	ENSG00000173894	0.99503	0.19	-0.26229
CBX4	8535	ENSG00000141582	0.98196	0.285	2.2194
CBX5	23468	ENSG00000094916	0.93174	0.35	2.5267
CBX6	23466	ENSG00000183741	0.97568	0.262	2.3104
CBX8	57332	ENSG00000141570	0.9927	0.248	0.93792
CCAR1	55749	ENSG00000060339	0.99999	0.215	3.6371
CCNC	892	ENSG00000112237	0.99914	0.146	2.2504
CCND2	894	ENSG00000118971	0.98658	0.229	2.1326
CCND3	896	ENSG00000112576	0.98347	0.24	1.3955
CCNE1	898	ENSG00000105173	0.97187	0.32	1.5287
CCNJ	54619	ENSG00000107443	0.99796	0.165	1.5985
CCNK	8812	ENSG00000090061	0.9998	0.165	3.305
CCNL1	57018	ENSG00000163660	0.99575	0.264	2.604
CCT2	10576	ENSG00000166226	0.99853	0.226	1.4748
CCT3	7203	ENSG00000163468	0.99998	0.097	1.1592
CCT4	10575	ENSG00000115484	0.99903	0.218	1.0086
CCT5	22948	ENSG00000150753	0.99928	0.188	1.4749
CCT6A	908	ENSG00000146731	0.99532	0.255	1.2629
CCT7	10574	ENSG00000135624	0.98362	0.301	2.2579
CCT8	10694	ENSG00000156261	0.96252	0.328	1.0666
CD19	930	ENSG00000177455	0.90496	0.355	1.0267
CD22	933	ENSG00000012124	0.8044	0.349	0.6737
CD47	961	ENSG00000196776	0.91924	0.373	1.4311
CD79B	974	ENSG00000007312	0.9163	0.384	1.3139
CD81	975	ENSG00000110651	0.91844	0.381	0.80647
CD86	942	ENSG00000114013	0.94879	0.345	1.0754
CDC14B	8555	ENSG00000081377	0.94308	0.343	1.013
CDC23	8697	ENSG00000094880	0.99175	0.289	2.7837
CDC27	996	ENSG00000004897	0.99675	0.273	3.1977
CDC34	997	ENSG00000099804	0.95625	0.305	1.8321
CDC37	11140	ENSG00000105401	0.90925	0.37	1.6797
CDC37L1	55664	ENSG00000106993	0.96614	0.326	-0.13966
CDC40	51362	ENSG00000168438	0.97944	0.31	2.6716
CDC42BPA	8476	ENSG00000143776	0.99309	0.283	2.3876
CDC42BPB	9578	ENSG00000198752	1	0.12	3.6598
CDC5L	988	ENSG00000096401	1	0.129	2.782
CDC73	79577	ENSG00000134371	0.99995	0.188	3.7315
CDH2	1000	ENSG00000170558	0.99171	0.29	2.0934
CDH6	1004	ENSG00000113361	0.91966	0.338	2.3866
CDH8	1006	ENSG00000150394	0.98806	0.295	2.4198
CDK1	983	ENSG00000170312	0.99206	0.207	2.9741
CDK12	51755	ENSG00000167258	1	0.126	2.5249
CDK13	8621	ENSG00000065883	0.90753	0.324	2.3479
CDK17	5128	ENSG00000059758	0.99947	0.222	2.6354
CDK19	23097	ENSG00000155111	0.99982	0.163	3.5632
CDK5R1	8851	ENSG00000176749	0.9149	0.378	1.9128
CDYL	9425	ENSG00000153046	0.99504	0.236	2.3517
CECR2	27443	ENSG00000099954	1	0.167	0.57282
CELF1	10658	ENSG00000149187	0.99971	0.171	3.3435
CELF2	10659	ENSG00000048740	0.99965	0.174	4.3351
CELF5	60680	ENSG00000161082	0.99844	0.204	3.689
CELSR1	9620	ENSG00000075275	0.99994	0.25	1.2028
CELSR3	1951	ENSG00000008300	0.99998	0.245	4.0766
CENPB	1059	ENSG00000125817	0.99634	0.181	2.7337
CEP170	9859	ENSG00000143702	1	0.192	2.1974
CEP170B	283638	ENSG00000099814	0.99671	0.277	0.87788
CEP350	9857	ENSG00000135837	1	0.184	1.3875
CEPT1	10390	ENSG00000134255	0.99351	0.244	2.5011
CFH	3075	ENSG00000000971	0.86061	0.324	0.99735
CFLAR	8837	ENSG00000003402	0.99967	0.173	2.1864
CHAF1A	10036	ENSG00000167670	1	0.118	1.8498
CHD1	1105	ENSG00000153922	1	0.162	4.2089
CHD4	1108	ENSG00000111642	1	0.156	6.3412
CHD5	26038	ENSG00000116254	1	0.157	5.3168
CHD6	84181	ENSG00000124177	1	0.073	4.0001
CHD9	80205	ENSG00000177200	1	0.17	3.7686
CHERP	10523	ENSG00000085872	1	0.062	4.2456
CHMP4B	128866	ENSG00000101421	0.95771	0.302	2.3781
CHMP6	79643	ENSG00000176108	0.98358	0.239	0.16838
CHORDC1	26973	ENSG00000110172	0.90164	0.375	0.74451
CHRM1	1128	ENSG00000168539	0.99059	0.213	2.763
CHRM3	1131	ENSG00000133019	0.99253	0.249	1.9591
CHRM4	1132	ENSG00000180720	0.97439	0.265	2.7313
CLASP1	23332	ENSG00000074054	1	0.176	3.6133
CLASP2	23122	ENSG00000163539	1	0.201	3.872
CLCF1	23529	ENSG00000175505	0.94791	0.321	1.1195
CLCN3	1182	ENSG00000109572	0.99973	0.222	4.3745
CLDN11	5010	ENSG00000013297	0.91076	0.385	1.7611
CLIP2	7461	ENSG00000106665	0.99997	0.196	2.3557
CLK2	1196	ENSG00000176444	0.99997	0.164	2.1973
CLOCK	9575	ENSG00000134852	0.99957	0.247	1.8274
CLPX	10845	ENSG00000166855	0.92377	0.342	1.814
CLSTN1	22883	ENSG00000171603	0.97757	0.308	1.0231
CLSTN3	9746	ENSG00000139182	0.97016	0.315	1.4978
CLTA	1211	ENSG00000122705	0.96319	0.323	0.79917
CLTC	1213	ENSG00000141367	1	0.104	7.7637
CLUH	23277	ENSG00000132361	0.99474	0.284	1.8383
CMIP	80790	ENSG00000153815	0.99999	0.152	3.2599
CMTR1	23070	ENSG00000137200	0.99252	0.289	3.3193
CNBP	7555	ENSG00000169714	0.95994	0.298	2.3828
CNIH2	254263	ENSG00000174871	0.95171	0.314	2.2511
CNNM2	54805	ENSG00000148842	0.99521	0.267	4.4105
CNOT1	23019	ENSG00000125107	1	0.038	7.2546
CNOT10	25904	ENSG00000182973	0.98194	0.305	1.781
CNOT2	4848	ENSG00000111596	0.99981	0.189	3.6472
CNOT4	4850	ENSG00000080802	0.99996	0.143	3.4912
CNOT6L	246175	ENSG00000138767	0.99821	0.231	3.6129
CNOT7	29883	ENSG00000198791	0.99686	0.176	2.6287
CNP	1267	ENSG00000173786	0.98405	0.279	2.4302
CNTFR	1271	ENSG00000122756	0.95549	0.339	1.599
CNTNAP5	129684	ENSG00000155052	0.99167	0.289	0.38792
COG3	83548	ENSG00000136152	0.99993	0.214	1.5702
COL11A1	1301	ENSG00000060718	1	0.216	1.0245
COL11A2	1302	ENSG00000204248	0.70197	0.306	2.3685
COL12A1	1303	ENSG00000111799	0.97361	0.282	2.106
COL1A1	1277	ENSG00000108821	1	0.105	3.5319
COL1A2	1278	ENSG00000164692	1	0.202	2.1491
COL2A1	1280	ENSG00000139219	1	0.134	3.2926
COL3A1	1281	ENSG00000168542	1	0.098	4.0879
COL4A1	1282	ENSG00000187498	1	0.128	3.0194
COL5A1	1289	ENSG00000130635	1	0.055	2.0682
COL5A2	1290	ENSG00000204262	1	0.097	2.4395
COL6A1	1291	ENSG00000142156	0.99995	0.227	0.50101
COLEC12	81035	ENSG00000158270	0.90761	0.354	1.4882
COP1	64326	ENSG00000143207	0.99994	0.202	2.5301
COPA	1314	ENSG00000122218	1	0.105	3.558
COPB1	1315	ENSG00000129083	0.99994	0.213	2.3822
COPB2	9276	ENSG00000184432	1	0.089	2.562
COPS2	9318	ENSG00000166200	0.99997	0.101	4.1315
COPS3	8533	ENSG00000141030	0.99949	0.181	2.3651
COPS4	51138	ENSG00000138663	0.99886	0.197	3.1361
COPS5	10987	ENSG00000121022	0.99925	0.144	3.4393
COPS6	10980	ENSG00000168090	0.98666	0.272	2.3077
COPZ1	22818	ENSG00000111481	0.94896	0.344	0.76566
CORO1C	23603	ENSG00000110880	0.99813	0.209	2.3325
CPEB1	64506	ENSG00000214575	0.99899	0.218	2.0987
CPEB3	22849	ENSG00000107864	0.99846	0.227	2.5588
CPEB4	80315	ENSG00000113742	0.98555	0.301	3.309
CPSF6	11052	ENSG00000111605	0.99982	0.163	3.9424
CPSF7	79869	ENSG00000149532	0.99873	0.199	2.5875
CRACDL	343990	ENSG00000196872	0.99694	0.244	1.8814
CREB1	1385	ENSG00000118260	0.99673	0.223	2.9067
CREB3L1	90993	ENSG00000157613	0.98488	0.292	0.94937
CREBRF	153222	ENSG00000164463	0.99997	0.1	2.3634
CRK	1398	ENSG00000167193	0.95936	0.329	2.37
CRMP1	1400	ENSG00000072832	0.99173	0.281	2.4123
CRTC2	200186	ENSG00000160741	0.99891	0.235	0.76926
CS	1431	ENSG00000062485	0.98402	0.303	3.3323
CSE1L	1434	ENSG00000124207	1	0.117	2.8493
CSF1	1435	ENSG00000184371	0.99634	0.226	0.51416
CSK	1445	ENSG00000103653	0.99977	0.168	3.978
CSMD1	64478	ENSG00000183117	1	0.211	-6.8693
CSMD3	114788	ENSG00000164796	0.057105	0.299	1.14
CSNK1A1	1452	ENSG00000113712	0.99758	0.215	4.3022
CSNK1D	1453	ENSG00000141551	0.99577	0.231	2.7025
CSNK1E	1454	ENSG00000213923	0.99926	0.143	3.1802
CSNK1G1	53944	ENSG00000169118	0.99911	0.216	1.9906
CSNK1G2	1455	ENSG00000133275	0.99138	0.254	2.7969
CSNK1G3	1456	ENSG00000151292	0.99947	0.206	2.7512
CSNK2A2	1459	ENSG00000070770	0.9994	0.184	3.1546
CSNK2B	1460	ENSG00000204435	0.91728	0.383	3.1296
CSRNP2	81566	ENSG00000110925	0.96015	0.334	2.1726
CSTF1	1477	ENSG00000101138	0.95401	0.341	3.4072
CSTF3	1479	ENSG00000176102	0.98279	0.303	4.9398
CTBP1	1487	ENSG00000159692	0.98442	0.278	3.3093
CTDNEP1	23399	ENSG00000175826	0.97468	0.264	2.5372
CTDSP1	58190	ENSG00000144579	0.99254	0.204	1.1516
CTDSPL2	51496	ENSG00000137770	0.99966	0.174	2.1992
CTIF	9811	ENSG00000134030	0.99994	0.109	1.4914
CTLA4	1493	ENSG00000163599	0.94085	0.334	1.6863
CTNNA1	1495	ENSG00000044115	0.96962	0.313	3.6624
CTNND1	1500	ENSG00000198561	0.99999	0.185	2.0763
CTNND2	1501	ENSG00000169862	1	0.098	2.7736
CTPS1	1503	ENSG00000171793	0.99259	0.287	3.693
CTR9	9646	ENSG00000198730	1	0.135	4.301
CUL1	8454	ENSG00000055130	1	0.144	5.7019
CUL2	8453	ENSG00000108094	1	0.093	3.2543
CUL4A	8451	ENSG00000139842	0.99999	0.124	2.8055
CUL5	8065	ENSG00000166266	1	0.159	4.5936
CUL9	23113	ENSG00000112659	0.99191	0.28	3.0964
CUX1	1523	ENSG00000257923	1	0.163	3.7492
CUX2	23316	ENSG00000111249	1	0.187	3.1818
CWC15	51503	ENSG00000150316	0.97769	0.256	2.1187
CXXC1	30827	ENSG00000154832	0.89506	0.345	3.1488
CYFIP1	23191	ENSG00000273749	0.96816	0.302	2.6545
CYFIP2	26999	ENSG00000055163	1	0.092	6.0129
CYLD	1540	ENSG00000083799	0.99993	0.204	3.5455
CYP26B1	56603	ENSG00000003137	0.97987	0.29	1.0492
CYP46A1	10858	ENSG00000036530	0.98552	0.297	2.9677
CYTH1	9267	ENSG00000108669	0.99981	0.122	2.4385
DAAM1	23002	ENSG00000100592	0.99918	0.261	1.836
DAAM2	23500	ENSG00000146122	1	0.094	1.2724
DAB1	1600	ENSG00000173406	0.99915	0.215	1.5184
DAB2IP	153090	ENSG00000136848	0.99995	0.2	2.3614
DACH1	1602	ENSG00000276644	0.99954	0.135	2.1853
DAGLA	747	ENSG00000134780	0.99999	0.171	4.0068
DAPK1	1612	ENSG00000196730	0.99767	0.275	2.5678
DAZAP1	26528	ENSG00000071626	0.99985	0.119	3.3738
DAZL	1618	ENSG00000092345	0.99449	0.239	0.43629
DBF4	10926	ENSG00000006634	0.99296	0.282	0.97907
DBN1	1627	ENSG00000113758	0.99705	0.263	0.67048
DCAF1	9730	ENSG00000145041	1	0.109	4.8396
DCAF15	90379	ENSG00000132017	0.9942	0.272	2.2685
DCAF5	8816	ENSG00000139990	1	0.078	2.8802
DCAF7	10238	ENSG00000136485	0.93284	0.348	2.7356
DCAF8	50717	ENSG00000132716	0.99521	0.28	2.8028
DCC	1630	ENSG00000187323	0.99448	0.283	0.37229
DCHS1	8642	ENSG00000166341	0.99997	0.242	2.4007
DCLK2	166614	ENSG00000170390	0.95706	0.326	1.7562
DCUN1D1	54165	ENSG00000043093	0.98526	0.276	1.981
DCUN1D5	84259	ENSG00000137692	0.99432	0.194	2.2757
DDA1	79016	ENSG00000130311	0.93718	0.34	1.6583
DDB1	1642	ENSG00000167986	0.99979	0.243	4.8864
DDI2	84301	ENSG00000197312	0.99819	0.208	2.7291
DDX17	10521	ENSG00000100201	0.99999	0.126	3.8727
DDX21	9188	ENSG00000165732	0.99997	0.184	2.453
DDX39B	7919	ENSG00000198563	0.99725	0.218	4.5644
DDX3Y	8653	ENSG00000067048	0.96494	0.287	2.1024
DDX4	54514	ENSG00000152670	0.99826	0.263	2.0515
DDX42	11325	ENSG00000198231	1	0.134	3.2873
DDX46	9879	ENSG00000145833	1	0.144	5.4802
DDX5	1655	ENSG00000108654	0.99998	0.098	2.7557
DDX6	1656	ENSG00000110367	0.99964	0.174	3.7809
DEDD	9191	ENSG00000158796	0.95912	0.329	2.2138
DEF6	50619	ENSG00000023892	0.99768	0.259	3.0265
DENND1A	57706	ENSG00000119522	0.99976	0.229	1.2611
DENND2B	6764	ENSG00000166444	0.99996	0.214	1.8704
DENND4A	10260	ENSG00000174485	0.99627	0.28	3.6746
DENND4B	9909	ENSG00000198837	0.99098	0.29	3.2312
DENND5B	160518	ENSG00000170456	1	0.155	3.3888
DEPDC5	9681	ENSG00000100150	0.1165	0.331	2.6501
DERL2	51009	ENSG00000072849	0.9574	0.332	1.6165
DGCR8	54487	ENSG00000128191	0.99973	0.211	2.9898
DGKI	9162	ENSG00000157680	0.93134	0.314	3.0849
DHX15	1665	ENSG00000109606	1	0.105	5.6313
DHX30	22907	ENSG00000132153	1	0.115	5.2961
DHX36	170506	ENSG00000174953	0.47221	0.347	1.8412
DHX37	57647	ENSG00000150990	0.99252	0.289	1.8276
DHX9	1660	ENSG00000135829	1	0.105	5.8433
DICER1	23405	ENSG00000100697	1	0.166	4.2261
DIDO1	11083	ENSG00000101191	1	0.187	1.0989
DIP2B	57609	ENSG00000066084	0.99924	0.266	3.1809
DIP2C	22982	ENSG00000151240	1	0.149	4.6684
DLC1	10395	ENSG00000164741	0.99948	0.258	-2.931
DLG1	1739	ENSG00000075711	0.99393	0.286	1.4957
DLG2	1740	ENSG00000150672	0.70796	0.338	2.0762
DLG5	9231	ENSG00000151208	0.99948	0.262	2.5887
DLGAP1	9229	ENSG00000170579	0.99875	0.254	3.2012
DLGAP2	9228	ENSG00000198010	0.99989	0.199	-0.99638
DLGAP3	58512	ENSG00000116544	0.99998	0.136	2.6275
DLGAP4	22839	ENSG00000080845	0.99248	0.287	2.7554
DLL1	28514	ENSG00000198719	0.99999	0.095	1.8154
DLL4	54567	ENSG00000128917	0.99982	0.188	2.7062
DLX1	1745	ENSG00000144355	0.96232	0.293	1.8172
DLX2	1746	ENSG00000115844	0.97847	0.254	0.94875
DLX6	1750	ENSG00000006377	0.92126	0.378	1.1694
DMRTA2	63950	ENSG00000142700	0.91608	0.376	1.4027
DMTF1	9988	ENSG00000135164	0.96706	0.317	2.2024
DMTN	2039	ENSG00000158856	0.90082	0.365	1.255
DMXL1	1657	ENSG00000172869	1	0.202	-0.48851
DNAJA2	10294	ENSG00000069345	0.99796	0.211	2.4788
DNAJB14	79982	ENSG00000164031	0.93874	0.351	1.6889
DNAJC11	55735	ENSG00000007923	0.99893	0.244	1.8474
DNAJC13	23317	ENSG00000138246	1	0.197	2.2836
DNAJC14	85406	ENSG00000135392	0.99999	0.089	1.5694
DNAJC2	27000	ENSG00000105821	0.99102	0.292	1.5202
DNAJC6	9829	ENSG00000116675	0.99986	0.222	1.6003
DNAJC7	7266	ENSG00000168259	0.99007	0.291	2.5078
DNM1	1759	ENSG00000106976	0.99917	0.252	5.1795
DNM2	1785	ENSG00000079805	0.99998	0.18	3.4829
DNMT1	1786	ENSG00000130816	1	0.143	4.9903
DOCK1	1793	ENSG00000150760	0.0068117	0.341	2.4128
DOCK2	1794	ENSG00000134516	0.99969	0.261	3.9399
DOCK4	9732	ENSG00000128512	0.82562	0.301	2.5162
DOCK9	23348	ENSG00000088387	1	0.191	3.0983
DOP1A	23033	ENSG00000083097	0.99993	0.252	3.3221
DOT1L	84444	ENSG00000104885	1	0.118	2.7249
DPF1	8193	ENSG00000011332	0.99049	0.285	3.0732
DPF2	5977	ENSG00000133884	0.99985	0.161	2.8982
DPP10	57628	ENSG00000175497	0.99999	0.178	1.2238
DPP8	54878	ENSG00000074603	0.99791	0.269	2.3563
DPP9	91039	ENSG00000142002	0.98708	0.298	2.6594
DPYSL3	1809	ENSG00000113657	0.99887	0.221	2.4778
DPYSL5	56896	ENSG00000157851	0.99991	0.113	3.0829
DR1	1810	ENSG00000117505	0.92117	0.368	2.2338
DRD1	1812	ENSG00000184845	0.9555	0.307	2.2559
DROSHA	29102	ENSG00000113360	0.093176	0.347	3.9842
DSCAML1	57453	ENSG00000177103	1	0.165	3.15
DSP	1832	ENSG00000096696	0.99978	0.26	0.59515
DST	667	ENSG00000151914	1	0.18	2.2208
DUSP6	1848	ENSG00000139318	0.97603	0.261	1.2166
DYNC1LI1	51143	ENSG00000144635	0.96348	0.328	1.0395
DYNC1LI2	1783	ENSG00000135720	0.98346	0.302	1.8932
DYRK1B	9149	ENSG00000105204	0.96905	0.323	1.8452
DYRK2	8445	ENSG00000127334	0.99751	0.17	1.952
E2F1	1869	ENSG00000101412	0.9877	0.225	2.0673
E2F3	1871	ENSG00000112242	0.9458	0.349	1.5902
E2F5	1875	ENSG00000133740	0.935	0.362	0.86055
E2F7	144455	ENSG00000165891	0.99317	0.285	1.6261
EBF1	1879	ENSG00000164330	0.99697	0.256	3.378
EBF2	64641	ENSG00000221818	0.99976	0.193	2.11
ECE1	1889	ENSG00000117298	0.95987	0.321	2.3066
ECPAS	23392	ENSG00000136813	1	0.198	1.7659
EDNRA	1909	ENSG00000151617	0.99158	0.254	2.8025
EEA1	8411	ENSG00000102189	0.92875	0.304	1.3779
EED	8726	ENSG00000074266	0.99929	0.187	2.7345
EEF1A1	1915	ENSG00000156508	0.97863	0.293	3.723
EEF1A2	1917	ENSG00000101210	0.99558	0.186	4.8166
EEF1G	1937	ENSG00000254772	0.99967	0.173	2.5006
EEF2	1938	ENSG00000167658	0.99995	0.172	4.8778
EFEMP1	2202	ENSG00000115380	0.99992	0.153	1.8234
EFNA5	1946	ENSG00000184349	0.96051	0.296	1.5151
EFNB2	1948	ENSG00000125266	0.98845	0.222	1.8274
EFTUD2	9343	ENSG00000108883	1	0.094	4.0264
EGFR	1956	ENSG00000146648	0.36837	0.349	1.8734
EGLN1	54583	ENSG00000135766	0.97403	0.303	2.1511
EGR3	1960	ENSG00000179388	0.95288	0.312	3.3765
EHBP1	23301	ENSG00000115504	0.30745	0.348	1.1852
EHD1	10938	ENSG00000110047	0.98342	0.281	2.0984
EIF2S1	1965	ENSG00000134001	0.97031	0.31	2.8612
EIF2S2	8894	ENSG00000125977	0.95327	0.342	2.895
EIF3A	8661	ENSG00000107581	1	0.131	3.0406
EIF3B	8662	ENSG00000106263	1	0.067	1.8208
EIF3D	8664	ENSG00000100353	0.99983	0.187	3.4948
EIF3I	8668	ENSG00000084623	0.9493	0.346	2.4625
EIF4A1	1973	ENSG00000161960	0.99987	0.117	3.9298
EIF4B	1975	ENSG00000063046	0.99999	0.123	2.1528
EIF4E	1977	ENSG00000151247	0.94133	0.354	2.5813
EIF4ENIF1	56478	ENSG00000184708	0.99999	0.177	1.9865
EIF4G1	1981	ENSG00000114867	1	0.074	2.2233
EIF4G2	1982	ENSG00000110321	1	0.085	2.9814
EIF4G3	8672	ENSG00000075151	1	0.112	2.9693
EIF5	1983	ENSG00000100664	0.98758	0.285	1.5562
EIF5B	9669	ENSG00000158417	0.99981	0.245	2.6223
ELAVL1	1994	ENSG00000066044	0.98849	0.222	3.807
ELAVL2	1993	ENSG00000107105	0.99514	0.189	1.2898
ELAVL4	1996	ENSG00000162374	0.90806	0.382	2.8548
ELF2	1998	ENSG00000109381	0.99482	0.258	1.5919
ELF3	1999	ENSG00000163435	0.98323	0.296	1.8816
ELFN1	392617	ENSG00000225968	0.99882	0.153	2.4386
ELFN2	114794	ENSG00000166897	0.96483	0.327	2.1602
ELL	8178	ENSG00000105656	0.98542	0.301	1.0345
ELL2	22936	ENSG00000118985	0.99824	0.244	1.5461
ELMO1	9844	ENSG00000155849	0.89997	0.333	3.1294
ELOA	6924	ENSG00000011007	1	0.119	1.7919
ELOVL5	60481	ENSG00000012660	0.93341	0.355	1.5155
ELOVL6	79071	ENSG00000170522	0.96581	0.319	3.0411
EMSY	56946	ENSG00000158636	1	0.153	1.9917
EMX2	2018	ENSG00000170370	0.9507	0.316	1.5672
EN1	2019	ENSG00000163064	0.93135	0.35	1.0998
ENAH	55740	ENSG00000154380	0.99994	0.173	1.7364
ENG	2022	ENSG00000106991	0.99858	0.24	0.93455
EP400	57634	ENSG00000183495	1	0.208	2.5604
EPB41L1	2036	ENSG00000088367	0.87683	0.343	1.9386
EPB41L2	2037	ENSG00000079819	0.99318	0.288	0.68759
EPB41L4B	54566	ENSG00000095203	0.99972	0.237	1.2503
EPC1	80314	ENSG00000120616	1	0.125	2.6729
EPC2	26122	ENSG00000135999	0.99998	0.159	2.6999
EPHA4	2043	ENSG00000116106	1	0.175	2.8852
EPHA7	2045	ENSG00000135333	1	0.128	2.3854
EPHB1	2047	ENSG00000154928	0.9985	0.257	2.3628
EPHB2	2048	ENSG00000133216	0.99997	0.184	2.4517
EPS15L1	58513	ENSG00000127527	0.99964	0.245	1.9019
EPS8	2059	ENSG00000151491	0.97308	0.311	0.81071
ERBB4	2066	ENSG00000178568	0.99912	0.265	2.0107
ERC2	26059	ENSG00000187672	0.98931	0.294	2.2244
ERF	2077	ENSG00000105722	0.98968	0.261	2.2549
ERG	2078	ENSG00000157554	0.96413	0.329	2.528
ERN1	2081	ENSG00000178607	0.99027	0.293	2.2663
ERP44	23071	ENSG00000023318	0.99106	0.274	2.2851
ESCO1	114799	ENSG00000141446	0.99995	0.17	0.43144
ESPL1	9700	ENSG00000135476	1	0.159	4.3141
ESR1	2099	ENSG00000091831	0.9992	0.19	1.612
ESRP1	54845	ENSG00000104413	0.99934	0.236	2.2654
ETF1	2107	ENSG00000120705	0.996	0.251	4.392
ETNK1	55500	ENSG00000139163	0.92558	0.36	1.9141
ETS2	2114	ENSG00000157557	0.99888	0.197	2.2796
ETV1	2115	ENSG00000006468	0.93694	0.347	0.87469
ETV3	2117	ENSG00000117036	0.97596	0.299	2.2975
ETV5	2119	ENSG00000244405	0.99999	0.092	1.9912
ETV6	2120	ENSG00000139083	0.9735	0.318	1.7817
EVI5L	115704	ENSG00000142459	0.99985	0.214	4.2346
EVL	51466	ENSG00000196405	0.99761	0.238	1.4811
EWSR1	2130	ENSG00000182944	0.99981	0.218	2.5227
EXOC3	11336	ENSG00000180104	0.92216	0.348	2.4337
EXOC5	10640	ENSG00000070367	0.99991	0.178	2.3445
EXOC8	149371	ENSG00000116903	0.99902	0.194	2.0422
EXT1	2131	ENSG00000182197	0.99732	0.261	1.6661
EYA1	2138	ENSG00000104313	0.94588	0.332	1.0202
EYA3	2140	ENSG00000158161	0.99702	0.264	1.9356
EZH2	2146	ENSG00000106462	1	0.146	4.6808
FADS2	9415	ENSG00000134824	0.99815	0.232	3.1919
FAF1	11124	ENSG00000185104	0.99895	0.251	2.1266
FAF2	23197	ENSG00000113194	0.99911	0.216	2.5229
FAM120A	23196	ENSG00000048828	1	0.163	3.3485
FAM131B	9715	ENSG00000159784	0.99092	0.256	1.416
FAM135A	57579	ENSG00000082269	0.99893	0.265	1.3308
FAM135B	51059	ENSG00000147724	0.99996	0.222	0.9655
FAM155A	728215	ENSG00000204442	0.97586	0.311	0.30716
FAM160A2	84067	ENSG00000051009	0.99023	0.293	1.1619
FAM168A	23201	ENSG00000054965	0.98674	0.229	1.6641
FAM169A	26049	ENSG00000198780	0.99907	0.232	1.4156
FAM171A1	221061	ENSG00000148468	0.98528	0.302	0.43876
FAM171A2	284069	ENSG00000161682	0.90848	0.381	2.402
FAM193A	8603	ENSG00000125386	0.99993	0.213	0.90509
FAM193B	54540	ENSG00000146067	0.9933	0.275	0.83143
FASN	2194	ENSG00000169710	1	0.155	2.3643
FAT3	120114	ENSG00000165323	0.99995	0.253	1.26
FAXC	84553	ENSG00000146267	0.93484	0.36	1.5352
FBL	2091	ENSG00000105202	0.99319	0.246	1.1955
FBLN5	10516	ENSG00000140092	0.9997	0.172	1.5565
FBN1	2200	ENSG00000166147	1	0.049	5.0644
FBN2	2201	ENSG00000138829	1	0.205	1.5491
FBRS	64319	ENSG00000156860	0.99987	0.159	0.76428
FBXL16	146330	ENSG00000127585	0.96981	0.311	3.1417
FBXL17	64839	ENSG00000145743	0.99901	0.149	2.1683
FBXL19	54620	ENSG00000099364	0.99997	0.1	3.8701
FBXL20	84961	ENSG00000108306	0.99691	0.257	3.1245
FBXL5	26234	ENSG00000118564	0.99854	0.241	1.8477
FBXO11	80204	ENSG00000138081	1	0.097	4.3792
FBXO21	23014	ENSG00000135108	0.97537	0.314	2.7212
FBXO22	26263	ENSG00000167196	0.97746	0.296	0.83698
FBXO28	23219	ENSG00000143756	0.98681	0.271	2.2653
FBXO3	26273	ENSG00000110429	0.98916	0.293	2.149
FBXO32	114907	ENSG00000156804	0.99692	0.222	1.5746
FBXO33	254170	ENSG00000165355	0.99417	0.241	0.89063
FBXO38	81545	ENSG00000145868	0.99879	0.265	2.8126
FBXO41	150726	ENSG00000163013	0.99944	0.207	1.8463
FBXO42	54455	ENSG00000037637	0.99503	0.274	2.0948
FBXO45	200933	ENSG00000174013	0.97063	0.274	2.3396
FBXO5	26271	ENSG00000112029	0.96995	0.32	0.82173
FBXW11	23291	ENSG00000072803	0.97611	0.314	3.9567
FBXW2	26190	ENSG00000119402	0.99877	0.153	2.4355
FBXW7	55294	ENSG00000109670	0.99949	0.232	3.7111
FCHO1	23149	ENSG00000130475	0.99845	0.264	1.4044
FCHO2	115548	ENSG00000157107	0.99973	0.222	2.0226
FERMT2	10979	ENSG00000073712	0.99999	0.13	1.9559
FGD5	152273	ENSG00000154783	1	0.162	0.16707
FGF10	2255	ENSG00000070193	0.93779	0.339	0.85048
FGF14	2259	ENSG00000102466	0.90887	0.392	1.762
FGF17	8822	ENSG00000158815	0.95609	0.305	1.8542
FGF9	2254	ENSG00000102678	0.94704	0.323	1.5424
FGFR1	2260	ENSG00000077782	0.99984	0.215	2.4852
FGFR2	2263	ENSG00000066468	0.99731	0.27	2.402
FIGN	55137	ENSG00000182263	0.98917	0.281	1.1578
FJX1	24147	ENSG00000179431	0.94412	0.328	0.65854
FKBP8	23770	ENSG00000105701	0.99825	0.161	2.3275
FLI1	2313	ENSG00000151702	0.9894	0.28	2.4029
FLNC	2318	ENSG00000128591	0.99994	0.25	2.789
FLT1	2321	ENSG00000102755	0.99983	0.246	1.4548
FLT3	2322	ENSG00000122025	0.60777	0.349	0.982
FLT3LG	2323	ENSG00000090554	0.9404	0.356	0.89737
FLT4	2324	ENSG00000037280	1	0.147	2.8339
FMNL1	752	ENSG00000184922	0.99985	0.23	2.9981
FMNL2	114793	ENSG00000157827	0.9932	0.288	2.8574
FN1	2335	ENSG00000115414	0.0014045	0.338	1.646
FNBP4	23360	ENSG00000109920	1	0.142	1.3931
FNDC3B	64778	ENSG00000075420	1	0.042	1.8745
FNIP1	96459	ENSG00000217128	0.99957	0.251	2.3526
FNIP2	57600	ENSG00000052795	1	0.13	1.2788
FNTA	2339	ENSG00000168522	0.94721	0.345	0.80353
FOSB	2354	ENSG00000125740	0.97553	0.3	1.5526
FOSL2	2355	ENSG00000075426	0.98293	0.241	1.5958
FOXB1	27023	ENSG00000171956	0.90634	0.392	1.4834
FOXC1	2296	ENSG00000054598	0.95337	0.311	0.34156
FOXF1	2294	ENSG00000103241	0.95792	0.302	1.089
FOXJ1	2302	ENSG00000129654	0.96901	0.278	0.69948
FOXJ2	55810	ENSG00000065970	0.99846	0.242	0.82487
FOXJ3	22887	ENSG00000198815	0.99598	0.27	1.3132
FOXN3	1112	ENSG00000053254	0.93167	0.363	2.2756
FOXO1	2308	ENSG00000150907	0.99725	0.173	1.7079
FOXO3	2309	ENSG00000118689	0.98806	0.267	1.6824
FOXP4	116113	ENSG00000137166	0.98242	0.306	1.9473
FRMD4B	23150	ENSG00000114541	0.4539	0.349	-0.040505
FRMD5	84978	ENSG00000171877	0.99724	0.254	1.9798
FRS2	10818	ENSG00000166225	0.99721	0.219	1.1311
FRYL	285527	ENSG00000075539	0.99727	0.272	2.9587
FST	10468	ENSG00000134363	0.98014	0.29	2.3304
FUBP1	8880	ENSG00000162613	1	0.115	2.9689
FURIN	5045	ENSG00000140564	0.99994	0.191	2.5033
FUS	2521	ENSG00000089280	0.9993	0.237	2.2053
FXR2	9513	ENSG00000129245	0.99996	0.185	2.6242
FYN	2534	ENSG00000010810	0.99406	0.278	4.0323
FZD4	8322	ENSG00000174804	0.96962	0.312	0.73303
FZD5	7855	ENSG00000163251	0.98255	0.283	2.9966
FZR1	51343	ENSG00000105325	0.99969	0.172	3.6413
G2E3	55632	ENSG00000092140	0.97083	0.315	2.1342
G3BP2	9908	ENSG00000138757	0.99954	0.179	3.6091
GAB2	9846	ENSG00000033327	0.98325	0.304	-0.62194
GABBR1	2550	ENSG00000204681	0.99991	0.224	4.8203
GABBR2	9568	ENSG00000136928	0.99999	0.167	4.6253
GABPA	2551	ENSG00000154727	0.99812	0.232	3.1239
GABPB1	2553	ENSG00000104064	0.91121	0.369	2.9305
GABRA1	2554	ENSG00000022355	0.91489	0.367	3.1498
GABRA2	2555	ENSG00000151834	0.99598	0.229	3.1277
GABRA5	2558	ENSG00000186297	0.90535	0.372	3.2308
GABRB1	2560	ENSG00000163288	0.98116	0.306	2.6517
GABRD	2563	ENSG00000187730	0.99345	0.245	2.1673
GALNT13	114805	ENSG00000144278	0.99066	0.285	1.2685
GANAB	23193	ENSG00000089597	0.99873	0.267	2.2404
GAPVD1	26130	ENSG00000165219	1	0.125	2.5854
GATA2	2624	ENSG00000179348	0.97927	0.292	2.0374
GATA6	2627	ENSG00000141448	0.99709	0.174	1.2835
GATAD2A	54815	ENSG00000167491	0.99957	0.202	1.2722
GATAD2B	57459	ENSG00000143614	0.99998	0.097	3.161
GCH1	2643	ENSG00000131979	0.90292	0.398	1.5191
GCLM	2730	ENSG00000023909	0.99011	0.216	1.3564
GCM1	8521	ENSG00000137270	0.999	0.149	1.4359
GDA	9615	ENSG00000119125	0.99867	0.224	1.4639
GDF11	10220	ENSG00000135414	0.97645	0.298	2.9794
GDF6	392255	ENSG00000156466	0.98833	0.223	0.9343
GFPT1	2673	ENSG00000198380	0.89953	0.338	4.3482
GGA1	26088	ENSG00000100083	0.99992	0.153	1.2245
GGNBP2	79893	ENSG00000278311	1	0.073	3.2594
GGT7	2686	ENSG00000131067	0.98393	0.303	2.304
GID4	79018	ENSG00000141034	0.92062	0.379	2.1043
GID8	54994	ENSG00000101193	0.93963	0.357	2.4722
GIT1	28964	ENSG00000108262	0.99978	0.22	3.0601
GIT2	9815	ENSG00000139436	0.99793	0.266	2.3404
GJC1	10052	ENSG00000182963	0.98795	0.224	2.0732
GLG1	2734	ENSG00000090863	1	0.207	2.0663
GLI2	2736	ENSG00000074047	0.97303	0.309	0.8168
GLI3	2737	ENSG00000106571	0.99999	0.195	0.5222
GLS	2744	ENSG00000115419	0.96154	0.323	3.7308
GLYR1	84656	ENSG00000140632	0.99973	0.195	2.3438
GMDS	2762	ENSG00000112699	0.99132	0.273	1.819
GMEB1	10691	ENSG00000162419	0.98549	0.291	2.3665
GMEB2	26205	ENSG00000101216	0.99495	0.236	2.202
GMPS	8833	ENSG00000163655	0.99825	0.244	2.3686
GNA12	2768	ENSG00000146535	0.96994	0.276	2.093
GNAL	2774	ENSG00000141404	0.99829	0.206	3.3368
GNAO1	2775	ENSG00000087258	0.98963	0.261	3.1919
GNAQ	2776	ENSG00000156052	0.98069	0.302	3.6575
GNAZ	2781	ENSG00000128266	0.96272	0.292	3.3476
GNB1	2782	ENSG00000078369	0.9992	0.145	3.8328
GNB2	2783	ENSG00000172354	0.98876	0.265	3.214
GNL1	2794	ENSG00000204590	0.99928	0.227	2.4358
GPATCH8	23131	ENSG00000186566	1	0.17	1.4616
GPM6A	2823	ENSG00000150625	0.98962	0.218	1.9639
GPRIN1	114787	ENSG00000169258	0.97001	0.32	0.33776
GPS1	2873	ENSG00000169727	0.99819	0.231	1.8625
GRAMD4	23151	ENSG00000075240	0.99998	0.162	2.5559
GRB10	2887	ENSG00000106070	0.93945	0.335	1.5326
GRB2	2885	ENSG00000177885	0.93934	0.357	2.8509
GREB1L	80000	ENSG00000141449	1	0.075	5.3659
GRHL3	57822	ENSG00000158055	0.99292	0.277	1.4216
GRIA1	2890	ENSG00000155511	0.99869	0.259	3.599
GRID1	2894	ENSG00000182771	0.99931	0.244	1.6154
GRID2	2895	ENSG00000152208	1	0.17	0.70789
GRIK3	2899	ENSG00000163873	0.99998	0.192	3.0056
GRIK5	2901	ENSG00000105737	0.99425	0.285	3.3634
GRIN1	2902	ENSG00000176884	0.97629	0.309	6.2157
GRIN2A	2903	ENSG00000183454	0.99998	0.188	2.8278
GRIN2D	2906	ENSG00000105464	0.99996	0.167	4.8478
GRK2	156	ENSG00000173020	0.99998	0.178	3.2172
GRM4	2914	ENSG00000124493	0.99307	0.285	2.6835
GRM5	2915	ENSG00000168959	0.99872	0.254	3.2078
GRM7	2917	ENSG00000196277	0.99896	0.244	2.0548
GSE1	23199	ENSG00000131149	1	0.128	-3.3094
GSK3A	2931	ENSG00000105723	0.9997	0.128	3.2166
GSK3B	2932	ENSG00000082701	0.95571	0.334	2.7977
GSPT1	2935	ENSG00000103342	0.99986	0.16	3.3179
GTF2A1	2957	ENSG00000165417	0.99038	0.277	2.1324
GTF2H1	2965	ENSG00000110768	0.98982	0.291	1.7981
GTF2I	2969	ENSG00000263001	0.99592	0.27	3.0783
GTF2IRD1	9569	ENSG00000006704	0.90039	0.329	2.6604
GTF3C2	2976	ENSG00000115207	0.9944	0.285	2.2852
GTPBP1	9567	ENSG00000100226	0.93001	0.351	3.358
GTPBP4	23560	ENSG00000107937	1	0.08	0.07788
HAS2	3037	ENSG00000170961	0.99013	0.277	2.7881
HCFC2	29915	ENSG00000111727	0.99989	0.198	3.504
HCN1	348980	ENSG00000164588	0.99989	0.181	3.6647
HCN4	10021	ENSG00000138622	0.99867	0.239	2.7466
HDAC2	3066	ENSG00000196591	0.99997	0.1	4.0512
HDAC4	9759	ENSG00000068024	1	0.052	2.926
HDAC5	10014	ENSG00000108840	1	0.141	3.3205
HDAC7	51564	ENSG00000061273	0.99969	0.239	2.8252
HDAC9	9734	ENSG00000048052	0.99973	0.248	2.0616
HDGFL3	50810	ENSG00000166503	0.9738	0.266	1.5747
HEATR1	55127	ENSG00000119285	1	0.137	0.087059
HECTD1	25831	ENSG00000092148	1	0.158	5.0113
HECTD2	143279	ENSG00000165338	0.99806	0.265	4.1108
HECW1	23072	ENSG00000002746	0.99982	0.253	2.9523
HECW2	57520	ENSG00000138411	0.9997	0.257	3.3052
HELLS	3070	ENSG00000119969	0.99979	0.239	2.9933
HERC4	26091	ENSG00000148634	0.99961	0.246	4.3093
HERPUD1	9709	ENSG00000051108	0.99582	0.23	0.80041
HERPUD2	64224	ENSG00000122557	0.94702	0.345	1.0588
HEXIM1	10614	ENSG00000186834	0.98396	0.238	1.4083
HGF	3082	ENSG00000019991	0.99947	0.25	1.8452
HHIP	64399	ENSG00000164161	0.95436	0.331	1.3631
HIC2	23119	ENSG00000169635	0.99668	0.178	2.0547
HIF1A	3091	ENSG00000100644	0.9777	0.309	2.2242
HIP1	3092	ENSG00000127946	0.76173	0.33	2.2662
HIPK1	204851	ENSG00000163349	1	0.121	2.4799
HIPK2	28996	ENSG00000064393	1	0.156	2.8624
HIVEP1	3096	ENSG00000095951	1	0.173	0.32818
HIVEP3	59269	ENSG00000127124	0.90584	0.313	1.1744
HK1	3098	ENSG00000156515	0.91459	0.334	3.2312
HLF	3131	ENSG00000108924	0.95215	0.313	2.2847
HMBOX1	79618	ENSG00000147421	0.99805	0.233	2.4616
HMBS	3145	ENSG00000256269	0.94884	0.343	0.64341
HMGB2	3148	ENSG00000164104	0.95087	0.315	1.6115
HMGCR	3156	ENSG00000113161	0.99861	0.26	3.7591
HMGCS1	3157	ENSG00000112972	0.99824	0.207	3.0389
HMGXB3	22993	ENSG00000113716	0.999	0.258	3.5086
HMX3	340784	ENSG00000188620	0.91992	0.37	0.90769
HNF1A	6927	ENSG00000135100	0.96115	0.33	1.1354
HNF1B	6928	ENSG00000275410	0.99976	0.168	1.7347
HNRNPA0	10949	ENSG00000177733	0.91616	0.376	2.7859
HNRNPA1	3178	ENSG00000135486	0.99911	0.147	2.8218
HNRNPA2B1	3181	ENSG00000122566	0.99732	0.218	3.0018
HNRNPA3	220988	ENSG00000170144	0.99543	0.233	3.636
HNRNPC	3183	ENSG00000092199	0.97772	0.295	2.8944
HNRNPD	3184	ENSG00000138668	0.99621	0.227	2.4525
HNRNPF	3185	ENSG00000169813	0.96415	0.289	2.9359
HNRNPH1	3187	ENSG00000169045	0.99993	0.109	4.0892
HNRNPH3	3189	ENSG00000096746	0.99221	0.27	2.5742
HNRNPK	3190	ENSG00000165119	0.99998	0.096	3.9922
HNRNPLL	92906	ENSG00000143889	0.91907	0.349	2.3619
HNRNPM	4670	ENSG00000099783	0.99999	0.093	2.7428
HNRNPR	10236	ENSG00000125944	0.99935	0.21	3.5388
HNRNPUL1	11100	ENSG00000105323	0.99999	0.186	3.226
HNRNPUL2	221092	ENSG00000214753	0.99979	0.227	0.95608
HOMER1	9456	ENSG00000152413	0.9992	0.145	2.4268
HOMER3	9454	ENSG00000051128	0.95363	0.341	1.1898
HOOK3	84376	ENSG00000168172	1	0.155	2.3553
HORMAD1	84072	ENSG00000143452	0.94885	0.343	1.5375
HOXA11	3207	ENSG00000005073	0.94342	0.329	0.66839
HOXA13	3209	ENSG00000106031	0.9551	0.307	0.55847
HOXA3	3200	ENSG00000105997	0.9445	0.35	0.28115
HP1BP3	50809	ENSG00000127483	0.98422	0.3	2.2142
HPN	3249	ENSG00000105707	0.99911	0.192	1.7897
HS6ST1	9394	ENSG00000136720	0.92349	0.376	1.9232
HS6ST3	266722	ENSG00000185352	0.99001	0.216	1.191
HSF2	3298	ENSG00000025156	0.97536	0.315	2.0685
HSF5	124535	ENSG00000176160	0.98254	0.298	2.5995
HSP90AB1	3326	ENSG00000096384	0.99923	0.213	2.0502
HSP90B1	7184	ENSG00000166598	0.9972	0.271	2.1239
HSPA12A	259217	ENSG00000165868	0.98436	0.302	2.1216
HSPA4	3308	ENSG00000170606	0.99954	0.244	2.0572
HSPA8	3312	ENSG00000109971	0.99863	0.201	4.4595
HSPA9	3313	ENSG00000113013	0.96852	0.319	1.0372
HSPD1	3329	ENSG00000144381	0.99257	0.268	2.2563
HSPE1-MOB4	100529241	ENSG00000270757	0.9709	0.309	2.7687
HSPH1	10808	ENSG00000120694	0.99822	0.264	1.7199
HTT	3064	ENSG00000197386	1	0.176	2.7799
HUNK	30811	ENSG00000142149	0.99589	0.263	1.9014
HYOU1	10525	ENSG00000149428	0.86105	0.331	1.8014
IFNGR2	3460	ENSG00000159128	0.95281	0.339	0.82836
IGF1R	3480	ENSG00000140443	0.96799	0.306	2.7286
IGF2BP1	10642	ENSG00000159217	0.99933	0.226	3.5171
IGF2BP3	10643	ENSG00000136231	0.99999	0.095	2.1157
IGF2R	3482	ENSG00000197081	1	0.212	2.0655
IGFBP3	3486	ENSG00000146674	0.91029	0.385	0.78715
IGFBP5	3488	ENSG00000115461	0.96283	0.292	1.6325
IGSF9B	22997	ENSG00000080854	0.86551	0.324	2.5812
IKBKB	3551	ENSG00000104365	0.99192	0.29	2.5876
IKZF1	10320	ENSG00000185811	0.9986	0.156	3.3753
IKZF2	22807	ENSG00000030419	0.98731	0.286	1.4003
IKZF3	22806	ENSG00000161405	0.98416	0.294	2.1409
IL21R	50615	ENSG00000103522	0.99835	0.205	0.74898
IL6ST	3572	ENSG00000134352	0.99978	0.228	1.0583
IL7	3574	ENSG00000104432	0.92574	0.36	0.70499
ILDR2	387597	ENSG00000143195	0.95385	0.335	1.2559
ILF2	3608	ENSG00000143621	0.9965	0.247	3.4039
ILKAP	80895	ENSG00000132323	0.98116	0.301	2.2097
INCENP	3619	ENSG00000149503	0.88595	0.336	0.76649
INF2	64423	ENSG00000203485	0.97346	0.307	2.3077
ING3	54556	ENSG00000071243	0.99933	0.211	2.2942
INHBA	3624	ENSG00000122641	0.97979	0.251	2.5001
INHBB	3625	ENSG00000163083	0.97287	0.269	2.185
INO80D	54891	ENSG00000114933	0.99962	0.228	2.7432
INPP5A	3632	ENSG00000068383	0.98121	0.308	1.7803
INPP5D	3635	ENSG00000168918	0.97198	0.306	4.152
INTS10	55174	ENSG00000104613	0.99999	0.156	1.4436
INTS2	57508	ENSG00000108506	0.99698	0.277	2.2635
INTS3	65123	ENSG00000143624	0.99972	0.251	4.4143
INTS6	26512	ENSG00000102786	1	0.136	3.8322
IP6K1	9807	ENSG00000176095	0.92674	0.367	2.4396
IP6K2	51447	ENSG00000068745	0.973	0.316	2.6308
IPMK	253430	ENSG00000151151	0.96258	0.33	0.77253
IPO13	9670	ENSG00000117408	0.99998	0.198	3.4891
IPO5	3843	ENSG00000065150	1	0.122	3.3553
IPO7	10527	ENSG00000205339	1	0.106	3.5332
IPO9	55705	ENSG00000198700	0.9999	0.23	3.2772
IQGAP1	8826	ENSG00000140575	0.99754	0.275	2.4441
IREB2	3658	ENSG00000136381	0.99991	0.223	2.033
IRF1	3659	ENSG00000125347	0.9909	0.256	2.3525
IRF2BP1	26145	ENSG00000170604	0.99024	0.259	3.343
IRF6	3664	ENSG00000117595	0.99961	0.132	2.7435
IRF8	3394	ENSG00000140968	0.94807	0.344	1.1873
IRS2	8660	ENSG00000185950	0.99032	0.286	2.5294
ISY1	57461	ENSG00000240682	0.9999	0.114	1.2445
ISY1-RAB43	100534599	ENSG00000261796	0.9997	0.172	1.4177
ITGA5	3678	ENSG00000161638	0.42455	0.345	1.6501
ITGB1	3688	ENSG00000150093	0.98208	0.306	3.4595
ITGB8	3696	ENSG00000105855	0.99767	0.264	0.93083
ITPK1	3705	ENSG00000100605	0.99389	0.242	1.1749
ITPKB	3707	ENSG00000143772	0.99994	0.148	0.63575
ITPR1	3708	ENSG00000150995	1	0.134	5.5951
ITSN1	6453	ENSG00000205726	1	0.221	3.6138
IVNS1ABP	10625	ENSG00000116679	0.99442	0.281	2.8851
IWS1	55677	ENSG00000163166	0.99727	0.267	2.3765
JADE1	79960	ENSG00000077684	0.99885	0.246	3.1809
JADE2	23338	ENSG00000043143	0.99994	0.174	2.4622
JAG1	182	ENSG00000101384	1	0.146	3.2459
JAG2	3714	ENSG00000184916	1	0.143	2.1968
JAK1	3716	ENSG00000162434	0.99998	0.214	4.6073
JAK2	3717	ENSG00000096968	0.65372	0.341	0.89572
JAKMIP1	152789	ENSG00000152969	0.99986	0.229	2.8875
JAKMIP2	9832	ENSG00000176049	1	0.176	3.3619
JARID2	3720	ENSG00000008083	0.99999	0.188	2.6866
JMJD1C	221037	ENSG00000171988	1	0.072	1.513
JMJD6	23210	ENSG00000070495	0.93353	0.355	1.4782
JMY	133746	ENSG00000152409	0.96031	0.318	1.7085
JPH3	57338	ENSG00000154118	0.99855	0.202	-0.31841
JPH4	84502	ENSG00000092051	0.99948	0.137	2.5587
KANSL3	55683	ENSG00000114982	0.99998	0.16	2.4705
KAT2B	8850	ENSG00000114166	0.98975	0.294	2.242
KAT6A	7994	ENSG00000083168	1	0.069	2.0718
KAT6B	23522	ENSG00000156650	1	0.128	2.8874
KAT7	11143	ENSG00000136504	0.99999	0.128	4.2786
KBTBD2	25948	ENSG00000170852	0.99795	0.234	2.6898
KBTBD6	89890	ENSG00000165572	0.97282	0.316	2.5847
KCMF1	56888	ENSG00000176407	0.97719	0.296	2.6827
KCNA2	3737	ENSG00000177301	0.91067	0.38	3.831
KCNB2	9312	ENSG00000182674	0.99613	0.262	2.2511
KCNC1	3746	ENSG00000129159	0.98957	0.262	4.5189
KCND3	3752	ENSG00000171385	0.98972	0.279	3.8545
KCNH2	3757	ENSG00000055118	0.99593	0.274	3.3724
KCNH3	23416	ENSG00000135519	0.99919	0.247	3.8464
KCNH4	23415	ENSG00000089558	0.99984	0.215	2.9416
KCNJ3	3760	ENSG00000162989	0.99108	0.256	4.0628
KCNJ4	3761	ENSG00000168135	0.9649	0.287	3.9687
KCNK12	56660	ENSG00000184261	0.91853	0.372	3.6464
KCNK3	3777	ENSG00000171303	0.90018	0.401	3.5527
KCNK9	51305	ENSG00000169427	0.95519	0.307	2.9038
KCNMB4	27345	ENSG00000135643	0.93853	0.338	2.059
KCNN2	3781	ENSG00000080709	0.99099	0.274	2.2857
KCNN3	3782	ENSG00000143603	0.97227	0.319	3.3258
KCNQ2	3785	ENSG00000075043	0.99998	0.158	4.0411
KCNQ5	56479	ENSG00000185760	0.98011	0.306	3.3177
KCNV1	27012	ENSG00000164794	0.97796	0.295	4.0679
KCTD16	57528	ENSG00000183775	0.99329	0.2	1.232
KDM1A	23028	ENSG00000004487	0.99667	0.276	4.6784
KDM2A	22992	ENSG00000173120	1	0.045	5.3101
KDM3A	55818	ENSG00000115548	0.99999	0.219	1.6494
KDM4A	9682	ENSG00000066135	1	0.156	3.6814
KDM4B	23030	ENSG00000127663	1	0.171	3.4843
KDM5D	8284	ENSG00000012817	0.92793	0.359	-0.37245
KDM7A	80853	ENSG00000006459	0.99986	0.229	2.4635
KDR	3791	ENSG00000128052	0.99982	0.249	1.0272
KHDRBS1	10657	ENSG00000121774	0.99423	0.24	2.4159
KHSRP	8570	ENSG00000088247	1	0.078	3.83
KIAA1549	57670	ENSG00000122778	0.98607	0.295	-0.09231
KIAA2026	158358	ENSG00000183354	0.65923	0.336	-4.3262
KIF11	3832	ENSG00000138160	1	0.121	3.2716
KIF13A	63971	ENSG00000137177	0.99999	0.232	2.0467
KIF1A	547	ENSG00000130294	1	0.136	5.1579
KIF1B	23095	ENSG00000054523	1	0.171	3.599
KIF1C	10749	ENSG00000129250	0.71767	0.341	1.4012
KIF26B	55083	ENSG00000162849	0.99999	0.211	0.94702
KIF2A	3796	ENSG00000068796	0.99998	0.162	4.0356
KIF3A	11127	ENSG00000131437	0.89775	0.344	3.0924
KIF3C	3797	ENSG00000084731	0.99153	0.287	2.3624
KIF5A	3798	ENSG00000155980	0.99995	0.228	3.5984
KIF5C	3800	ENSG00000168280	1	0.117	4.0539
KIRREL1	55243	ENSG00000183853	0.99855	0.25	2.6053
KIRREL3	84623	ENSG00000149571	0.96992	0.318	2.3547
KIT	3815	ENSG00000157404	0.98087	0.305	2.5806
KLC2	64837	ENSG00000174996	0.97506	0.315	2.0187
KLF12	11278	ENSG00000118922	0.98067	0.288	1.7942
KLF4	9314	ENSG00000136826	0.99714	0.174	0.10042
KLF6	1316	ENSG00000067082	0.97946	0.252	1.8535
KLF7	8609	ENSG00000118263	0.98178	0.245	2.3041
KLHDC10	23008	ENSG00000128607	0.92564	0.353	3.4081
KLHDC3	116138	ENSG00000124702	0.99908	0.148	3.4465
KLHL10	317719	ENSG00000161594	0.97852	0.306	2.7236
KLHL2	11275	ENSG00000109466	0.99985	0.185	3.8855
KLHL29	114818	ENSG00000119771	0.98532	0.301	3.3962
KLHL3	26249	ENSG00000146021	0.94479	0.337	2.9931
KMT2B	9757	ENSG00000272333	1	0.07	3.4255
KMT2D	8085	ENSG00000167548	1	0.103	3.7288
KPNA1	3836	ENSG00000114030	0.99818	0.245	3.202
KPNA3	3839	ENSG00000102753	0.95357	0.332	3.3927
KPNA4	3840	ENSG00000186432	0.99989	0.156	3.23
KPNA6	23633	ENSG00000025800	0.9994	0.224	3.3399
KPNB1	3837	ENSG00000108424	1	0.092	5.9325
KSR2	283455	ENSG00000171435	1	0.131	3.3393
L3MBTL3	84456	ENSG00000198945	0.99744	0.269	1.6371
LAMA5	3911	ENSG00000130702	0.0064742	0.311	-0.27216
LAPTM5	7805	ENSG00000162511	0.90044	0.4	0.49098
LARP1	23367	ENSG00000155506	1	0.165	3.0683
LARP4	113251	ENSG00000161813	0.86884	0.345	0.98823
LARP4B	23185	ENSG00000107929	0.99998	0.158	1.9418
LASP1	3927	ENSG00000002834	0.9827	0.283	2.2064
LATS1	9113	ENSG00000131023	0.99987	0.228	2.3127
LATS2	26524	ENSG00000150457	0.98807	0.297	2.2124
LCK	3932	ENSG00000182866	0.99926	0.212	3.4798
LCOR	84458	ENSG00000196233	0.95022	0.345	1.1206
LCORL	254251	ENSG00000178177	0.92374	0.354	1.6596
LCP2	3937	ENSG00000043462	0.92466	0.341	0.91798
LDB2	9079	ENSG00000169744	0.9546	0.34	2.3718
LEF1	51176	ENSG00000138795	0.99789	0.212	1.5719
LEMD3	23592	ENSG00000174106	0.99877	0.253	-0.26038
LEPR	3953	ENSG00000116678	0.99475	0.284	1.422
LGI1	9211	ENSG00000108231	0.99914	0.191	2.7809
LHFPL3	375612	ENSG00000187416	0.93153	0.35	1.0641
LHX2	9355	ENSG00000106689	0.98812	0.224	2.2747
LHX5	64211	ENSG00000089116	0.94591	0.348	2.1724
LHX6	26468	ENSG00000106852	0.96572	0.326	2.9251
LHX9	56956	ENSG00000143355	0.98062	0.288	1.076
LIMCH1	22998	ENSG00000064042	0.94734	0.313	0.52339
LIMK1	3984	ENSG00000106683	0.99937	0.225	2.6281
LIN52	91750	ENSG00000205659	0.91836	0.372	1.0524
LIN54	132660	ENSG00000189308	0.99994	0.172	2.6985
LIN9	286826	ENSG00000183814	0.99771	0.258	2.3929
LMNA	4000	ENSG00000160789	0.9994	0.209	2.3673
LMNB2	84823	ENSG00000176619	0.99996	0.104	0.65875
LMTK2	22853	ENSG00000164715	0.99978	0.239	1.2855
LMTK3	114783	ENSG00000142235	0.99997	0.182	4.3151
LMX1A	4009	ENSG00000162761	0.99114	0.274	1.0017
LNPEP	4012	ENSG00000113441	0.99957	0.247	1.4431
LOX	4015	ENSG00000113083	0.98769	0.285	0.65219
LPCAT3	10162	ENSG00000111684	0.99508	0.268	2.4538
LPGAT1	9926	ENSG00000123684	0.98041	0.302	2.3913
LRCH1	23143	ENSG00000136141	0.99552	0.279	1.388
LRFN1	57622	ENSG00000128011	0.90275	0.386	3.306
LRFN3	79414	ENSG00000126243	0.97322	0.268	2.2393
LRFN4	78999	ENSG00000173621	0.91295	0.387	1.2522
LRP1	4035	ENSG00000123384	1	0.058	8.2463
LRP12	29967	ENSG00000147650	0.99799	0.256	1.3042
LRP1B	53353	ENSG00000168702	2.5267e-06	0.317	1.9279
LRP2	4036	ENSG00000081479	0.99999	0.249	2.0673
LRP5	4041	ENSG00000162337	0.50992	0.341	1.6684
LRP6	4040	ENSG00000070018	0.69664	0.318	2.7541
LRP8	7804	ENSG00000157193	0.99983	0.224	2.5202
LRRC1	55227	ENSG00000137269	0.93181	0.344	1.4596
LRRC25	126364	ENSG00000175489	0.945	0.326	0.80658
LRRC4	64101	ENSG00000128594	0.99787	0.166	1.9588
LRRC41	10489	ENSG00000132128	0.99986	0.185	3.0813
LRRC7	57554	ENSG00000033122	1	0.157	3.6044
LRRC8A	56262	ENSG00000136802	0.94398	0.347	3.3754
LRRC8B	23507	ENSG00000197147	0.99619	0.249	2.5432
LRRC8D	55144	ENSG00000171492	0.97752	0.312	3.2017
LRRN1	57633	ENSG00000175928	0.96996	0.32	0.3483
LRRTM3	347731	ENSG00000198739	0.97519	0.312	1.8803
LSAMP	4045	ENSG00000185565	0.98742	0.269	1.5698
LSM12	124801	ENSG00000161654	0.97211	0.271	1.885
LSM14B	149986	ENSG00000149657	0.9953	0.234	1.6895
LTBP4	8425	ENSG00000090006	0.49911	0.327	2.3487
LUC7L3	51747	ENSG00000108848	0.99999	0.089	2.5831
LYN	4067	ENSG00000254087	0.99886	0.221	3.3381
LYPLA2	11313	ENSG00000011009	0.94955	0.344	1.6985
LZTS1	11178	ENSG00000061337	0.95491	0.34	0.21712
LZTS3	9762	ENSG00000088899	0.99616	0.228	1.7513
MACF1	23499	ENSG00000127603	1	0.084	3.4344
MACO1	55219	ENSG00000204178	0.99757	0.259	3.1264
MAF1	84232	ENSG00000179632	0.94812	0.345	2.2179
MAFB	9935	ENSG00000204103	0.90304	0.397	2.1673
MAGI1	9223	ENSG00000151276	0.5597	0.334	1.3637
MAGI2	9863	ENSG00000187391	0.99943	0.257	1.8148
MAK16	84549	ENSG00000198042	0.96452	0.328	0.57822
MALT1	10892	ENSG00000172175	0.98651	0.3	2.8387
MAML1	9794	ENSG00000161021	0.99995	0.146	0.48146
MAML2	84441	ENSG00000184384	0.99987	0.228	0.44973
MAML3	55534	ENSG00000196782	0.99984	0.223	0.90215
MAN1A2	10905	ENSG00000198162	0.99892	0.235	2.5642
MAP1B	4131	ENSG00000131711	1	0.133	2.5114
MAP2	4133	ENSG00000078018	1	0.105	0.88429
MAP2K4	6416	ENSG00000065559	0.99709	0.22	3.2309
MAP2K6	5608	ENSG00000108984	0.91334	0.359	3.0103
MAP2K7	5609	ENSG00000076984	0.99552	0.232	2.8006
MAP3K1	4214	ENSG00000095015	0.99998	0.214	1.6749
MAP3K12	7786	ENSG00000139625	1	0.072	2.9896
MAP3K13	9175	ENSG00000073803	0.80051	0.344	2.1934
MAP3K2	10746	ENSG00000169967	0.99999	0.091	2.3059
MAP3K3	4215	ENSG00000198909	0.98535	0.302	2.042
MAP3K4	4216	ENSG00000085511	1	0.184	2.8742
MAP3K5	4217	ENSG00000197442	0.51964	0.34	3.2847
MAP3K7	6885	ENSG00000135341	0.99971	0.212	2.786
MAP3K8	1326	ENSG00000107968	0.96825	0.323	2.291
MAP4	4134	ENSG00000047849	0.84782	0.349	0.69035
MAP4K1	11184	ENSG00000104814	0.98919	0.295	3.1295
MAP4K4	9448	ENSG00000071054	1	0.175	4.7404
MAP4K5	11183	ENSG00000012983	0.99469	0.284	2.0578
MAP7D1	55700	ENSG00000116871	0.99199	0.29	1.0007
MAPK1	5594	ENSG00000100030	0.99698	0.175	3.6111
MAPK8IP1	9479	ENSG00000121653	0.99983	0.163	1.4927
MAPK8IP2	23542	ENSG00000008735	0.99997	0.1	2.5589
MAPK8IP3	23162	ENSG00000138834	1	0.15	2.8844
MAPKAP1	79109	ENSG00000119487	0.99991	0.153	2.8287
MAPKAPK2	9261	ENSG00000162889	0.99957	0.134	3.0509
MAPRE1	22919	ENSG00000101367	0.99129	0.21	1.4332
MARCHF6	10299	ENSG00000145495	1	0.152	3.8752
MARF1	9665	ENSG00000166783	1	0.121	2.7293
MARK2	2011	ENSG00000072518	0.99999	0.156	4.449
MARK4	57787	ENSG00000007047	0.99777	0.258	2.9212
MAST1	22983	ENSG00000105613	1	0.159	5.7703
MAST3	23031	ENSG00000099308	0.99991	0.224	4.1363
MAT2A	4144	ENSG00000168906	0.99846	0.158	3.6313
MATR3	9782	ENSG00000015479	1	0.079	2.7297
MAU2	23383	ENSG00000129933	1	0.119	4.0347
MAZ	4150	ENSG00000103495	0.94363	0.351	0.58627
MBD1	4152	ENSG00000141644	0.99717	0.268	1.9926
MBD3	53615	ENSG00000071655	0.9765	0.26	1.3857
MBD6	114785	ENSG00000166987	0.99937	0.209	-0.74132
MBTD1	54799	ENSG00000011258	1	0.077	3.448
MCL1	574406	ENSG00000143384	0.96349	0.29	-0.36448
MCM6	4175	ENSG00000076003	0.97833	0.309	1.0681
MCMBP	79892	ENSG00000197771	0.99565	0.271	1.9839
MDGA1	266727	ENSG00000112139	0.97574	0.311	2.5691
MDGA2	161357	ENSG00000139915	0.66457	0.351	1.7393
MDM2	4193	ENSG00000135679	0.99981	0.164	2.3326
MDM4	4194	ENSG00000198625	0.99992	0.112	1.7134
MDN1	23195	ENSG00000112159	2.1582e-08	0.316	2.0085
MECOM	2122	ENSG00000085276	1	0.136	1.6191
MED1	5469	ENSG00000125686	1	0.117	2.1391
MED12L	116931	ENSG00000144893	1	0.184	3.132
MED15	51586	ENSG00000099917	0.99974	0.241	2.5346
MEF2A	4205	ENSG00000068305	0.98706	0.287	1.5438
MEF2D	4209	ENSG00000116604	0.99705	0.243	2.2512
MEIOC	284071	ENSG00000180336	1	0.084	1.8277
MEIS1	4211	ENSG00000143995	0.99951	0.136	3.3037
MEMO1	51072	ENSG00000162959	0.9939	0.242	2.6367
MEN1	4221	ENSG00000133895	0.99971	0.171	3.2487
MEOX2	4223	ENSG00000106511	0.91495	0.385	-0.21843
MEPCE	56257	ENSG00000146834	0.99804	0.21	1.9913
MET	4233	ENSG00000105976	0.96998	0.305	1.9172
MEX3A	92312	ENSG00000254726	0.97977	0.251	2.7891
MEX3D	399664	ENSG00000181588	0.92303	0.364	2.4708
MFN2	9927	ENSG00000116688	0.99415	0.282	1.6575
MGA	23269	ENSG00000174197	1	0.09	1.1016
MGAT1	4245	ENSG00000131446	0.98879	0.221	1.5095
MGAT5	4249	ENSG00000152127	0.99998	0.178	2.5571
MICAL3	57553	ENSG00000243156	0.99499	0.281	1.7451
MIDEAS	91748	ENSG00000156030	1	0.136	1.7895
MIER3	166968	ENSG00000155545	0.99856	0.226	2.0729
MINK1	50488	ENSG00000141503	1	0.132	4.0825
MITF	4286	ENSG00000187098	0.98119	0.308	1.4684
MKLN1	4289	ENSG00000128585	0.99998	0.175	2.7412
MKRN1	23608	ENSG00000133606	0.99421	0.261	1.3314
MLLT10	8028	ENSG00000078403	1	0.182	1.5999
MLLT3	4300	ENSG00000171843	0.99964	0.131	1.8957
MLLT6	4302	ENSG00000275023	0.99997	0.182	2.1004
MLXIP	22877	ENSG00000175727	0.98932	0.294	2.2469
MMP16	4325	ENSG00000156103	0.91797	0.35	3.5194
MN1	4330	ENSG00000169184	0.99999	0.087	2.1584
MNT	4335	ENSG00000070444	0.99739	0.171	0.98103
MOB1A	55233	ENSG00000114978	0.95091	0.315	1.6476
MOB4	25843	ENSG00000115540	0.93103	0.367	2.3787
MON2	23041	ENSG00000061987	0.59388	0.32	3.2037
MORC2	22880	ENSG00000133422	0.99999	0.205	3.2251
MORC3	23515	ENSG00000159256	0.99985	0.223	2.8899
MORF4L1	10933	ENSG00000185787	0.99339	0.265	1.5856
MOV10	4343	ENSG00000155363	0.80908	0.343	2.7581
MPPED2	744	ENSG00000066382	0.99349	0.199	1.9952
MPRIP	23164	ENSG00000133030	0.98078	0.302	1.8097
MRAS	22808	ENSG00000158186	0.92111	0.368	2.3268
MRC1	4360	ENSG00000260314	0.94335	0.352	1.9537
MRC2	9902	ENSG00000011028	0.67472	0.319	2.7252
MRGBP	55257	ENSG00000101189	0.93142	0.35	2.2448
MRTFA	57591	ENSG00000196588	0.99768	0.259	0.017813
MRTFB	57496	ENSG00000186260	0.99999	0.17	0.52321
MRTO4	51154	ENSG00000053372	0.98629	0.23	-0.036878
MSANTD2	79684	ENSG00000120458	0.90277	0.374	2.2987
MSH2	4436	ENSG00000095002	0.89539	0.334	-2.4487
MSI2	124540	ENSG00000153944	0.99478	0.237	2.286
MSL1	339287	ENSG00000188895	0.9989	0.151	1.7703
MTA1	9112	ENSG00000182979	1	0.111	3.502
MTF1	4520	ENSG00000188786	0.96897	0.321	2.5403
MTF2	22823	ENSG00000143033	0.99987	0.184	2.5458
MTMR12	54545	ENSG00000150712	0.99638	0.275	2.2957
MTMR3	8897	ENSG00000100330	0.99937	0.258	1.995
MTMR4	9110	ENSG00000108389	0.99959	0.25	3.4935
MTOR	2475	ENSG00000198793	1	0.185	7.0206
MTPAP	55149	ENSG00000107951	0.99904	0.193	0.95069
MTSS1	9788	ENSG00000170873	0.9997	0.212	1.815
MTUS2	23281	ENSG00000132938	0.79549	0.344	0.083466
MUC5B	727897	ENSG00000117983	0.99999	0.249	-2.8417
MYBL1	4603	ENSG00000185697	1	0.08	2.1291
MYC	4609	ENSG00000136997	0.99801	0.164	1.2227
MYCBP2	23077	ENSG00000005810	1	0.115	6.0451
MYH10	4628	ENSG00000133026	1	0.167	5.0058
MYH14	79784	ENSG00000105357	0.042236	0.332	2.284
MYH9	4627	ENSG00000100345	1	0.088	3.473
MYO16	23026	ENSG00000041515	0.99851	0.272	1.0261
MYO18A	399687	ENSG00000196535	0.98723	0.287	2.454
MYO9A	4649	ENSG00000066933	0.48923	0.304	1.7401
MYO9B	4650	ENSG00000099331	1	0.177	3.9717
MYRF	745	ENSG00000124920	1	0.117	3.2927
MYT1	4661	ENSG00000196132	0.97791	0.304	2.5631
NAA25	80018	ENSG00000111300	1	0.108	3.4483
NAA30	122830	ENSG00000139977	0.98682	0.228	1.6105
NAA35	60560	ENSG00000135040	1	0.136	3.6634
NABP2	79035	ENSG00000139579	0.97257	0.27	1.6269
NAF1	92345	ENSG00000145414	0.97793	0.307	-0.31017
NAMPT	10135	ENSG00000105835	0.97914	0.309	2.9699
NAP1L1	4673	ENSG00000187109	0.99941	0.184	1.7617
NASP	4678	ENSG00000132780	0.99553	0.276	0.6057
NAV1	89796	ENSG00000134369	1	0.08	4.1487
NAV2	89797	ENSG00000166833	0.99995	0.247	1.3914
NAV3	89795	ENSG00000067798	1	0.185	1.3325
NBEAL2	23218	ENSG00000160796	0.059764	0.32	2.3933
NCAM1	4684	ENSG00000149294	0.99999	0.185	2.7111
NCBP1	4686	ENSG00000136937	1	0.094	3.5235
NCBP3	55421	ENSG00000074356	0.99949	0.221	2.3162
NCDN	23154	ENSG00000020129	0.99964	0.175	3.7632
NCKAP1L	3071	ENSG00000123338	0.85489	0.325	2.4765
NCL	4691	ENSG00000115053	0.99992	0.177	0.84885
NCOA2	10499	ENSG00000140396	1	0.121	2.2865
NCOA3	8202	ENSG00000124151	0.54065	0.335	1.3278
NCOA5	57727	ENSG00000124160	0.99926	0.212	0.99393
NCOA6	23054	ENSG00000198646	0.99913	0.266	0.95371
NCOR1	9611	ENSG00000141027	1	0.175	3.9371
NCOR2	9612	ENSG00000196498	1	0.169	2.0058
NCSTN	23385	ENSG00000162736	0.99942	0.234	1.4311
NDC1	55706	ENSG00000058804	0.99932	0.237	1.0942
NDEL1	81565	ENSG00000166579	0.98351	0.296	1.6579
NDFIP1	80762	ENSG00000131507	0.97747	0.257	1.4968
NEDD4L	23327	ENSG00000049759	1	0.198	3.7252
NEGR1	257194	ENSG00000172260	0.99173	0.253	1.638
NELL2	4753	ENSG00000184613	0.99952	0.249	0.73015
NEO1	4756	ENSG00000067141	0.24398	0.347	1.6321
NEUROD2	4761	ENSG00000171532	0.94202	0.332	2.6696
NF2	4771	ENSG00000186575	1	0.086	2.287
NFAT5	10725	ENSG00000102908	1	0.205	3.1341
NFATC2	4773	ENSG00000101096	0.99995	0.187	1.6412
NFATC3	4775	ENSG00000072736	0.99813	0.264	0.49439
NFE2L1	4779	ENSG00000082641	0.99759	0.251	1.7553
NFIA	4774	ENSG00000162599	0.99959	0.202	3.231
NFIB	4781	ENSG00000147862	0.99861	0.225	2.4743
NFIX	4784	ENSG00000008441	0.99903	0.149	4.0788
NFKB1	4790	ENSG00000109320	1	0.138	3.1933
NFKB2	4791	ENSG00000077150	1	0.163	3.9376
NFKBIA	4792	ENSG00000100906	0.99452	0.193	0.70728
NFKBIZ	64332	ENSG00000144802	0.99981	0.189	1.1814
NIPA2	81614	ENSG00000140157	0.92086	0.379	0.22304
NISCH	11188	ENSG00000010322	0.99443	0.285	2.2993
NKD1	85407	ENSG00000140807	0.99344	0.265	0.8261
NKTR	4820	ENSG00000114857	0.94032	0.308	1.3246
NKX2-3	159296	ENSG00000119919	0.95047	0.316	0.80718
NKX2-5	1482	ENSG00000183072	0.94531	0.326	0.1987
NLK	51701	ENSG00000087095	0.99991	0.113	3.565
NMT1	4836	ENSG00000136448	0.9955	0.265	2.4752
NNT	23530	ENSG00000112992	0.97271	0.311	2.0839
NODAL	4838	ENSG00000156574	0.97028	0.31	0.97103
NOL4	8715	ENSG00000101746	0.99949	0.221	2.2671
NOL4L	140688	ENSG00000197183	0.99496	0.191	1.9612
NOL6	65083	ENSG00000165271	1	0.182	0.86416
NOP2	4839	ENSG00000111641	0.99996	0.168	0.63815
NOS1	4842	ENSG00000089250	1	0.19	3.6832
NOTCH1	4851	ENSG00000148400	1	0.097	3.4451
NOTCH2	4853	ENSG00000134250	1	0.116	3.5024
NOTCH3	4854	ENSG00000074181	0.40757	0.322	3.5329
NOVA1	4857	ENSG00000139910	0.99621	0.182	2.315
NOVA2	4858	ENSG00000104967	0.98259	0.242	4.3497
NPAS1	4861	ENSG00000130751	0.97067	0.319	1.7971
NPAS2	4862	ENSG00000170485	1	0.133	2.5032
NPAS3	64067	ENSG00000151322	0.99974	0.211	3.1383
NPAS4	266743	ENSG00000174576	0.97335	0.318	1.5236
NPEPPS	9520	ENSG00000141279	1	0.062	3.9845
NPLOC4	55666	ENSG00000182446	0.99998	0.134	3.2
NPM1	4869	ENSG00000181163	0.99816	0.162	1.9535
NPTN	27020	ENSG00000156642	0.99304	0.247	2.6779
NR1H3	10062	ENSG00000025434	0.90374	0.373	1.2978
NR2C2	7182	ENSG00000177463	0.99892	0.22	3.1793
NR2E1	7101	ENSG00000112333	0.99864	0.156	2.5971
NR2F1	7025	ENSG00000175745	0.99482	0.191	4.1652
NR2F2	7026	ENSG00000185551	0.98972	0.217	3.5964
NR3C1	2908	ENSG00000113580	0.96958	0.32	1.841
NR4A3	8013	ENSG00000119508	0.9126	0.36	2.8061
NR5A1	2516	ENSG00000136931	0.9896	0.262	2.3359
NR6A1	2649	ENSG00000148200	0.98169	0.305	1.8258
NRBP1	29959	ENSG00000115216	0.99998	0.135	3.4251
NRF1	4899	ENSG00000106459	0.99922	0.189	4.5138
NRG1	3084	ENSG00000157168	0.99665	0.258	0.63667
NRG2	9542	ENSG00000158458	0.99925	0.213	2.2734
NRIP1	8204	ENSG00000180530	0.99394	0.279	-0.45989
NRP1	8829	ENSG00000099250	0.98584	0.3	1.56
NSD2	7468	ENSG00000109685	1	0.119	3.8981
NSD3	54904	ENSG00000147548	1	0.142	3.7289
NTF3	4908	ENSG00000185652	0.93201	0.366	1.7356
NTN4	59277	ENSG00000074527	0.91585	0.344	1.7405
NTNG1	22854	ENSG00000162631	0.9167	0.358	2.4549
NTRK2	4915	ENSG00000148053	1	0.112	3.7344
NTRK3	4916	ENSG00000140538	0.9983	0.259	1.8347
NUCKS1	64710	ENSG00000069275	0.96937	0.312	2.0935
NUDT21	11051	ENSG00000167005	0.98576	0.232	3.4732
NUFIP2	57532	ENSG00000108256	0.99891	0.196	0.60391
NUMA1	4926	ENSG00000137497	1	0.217	0.88132
NUMBL	9253	ENSG00000105245	0.99902	0.218	3.0296
NUP153	9972	ENSG00000124789	1	0.174	-0.76099
NUP205	23165	ENSG00000155561	1	0.232	1.3537
NUP85	79902	ENSG00000125450	1	0.145	0.75518
NUP98	4928	ENSG00000110713	1	0.122	1.4058
NUS1	116150	ENSG00000153989	0.98117	0.247	0.87623
NUTF2	10204	ENSG00000102898	0.93864	0.338	2.2871
NXF1	10482	ENSG00000162231	0.9763	0.31	2.6576
NXN	64359	ENSG00000167693	0.99725	0.218	2.178
NXPH2	11249	ENSG00000144227	0.92646	0.359	1.4985
NYAP1	222950	ENSG00000166924	0.99917	0.19	0.76762
ODF1	4956	ENSG00000155087	0.9721	0.271	0.67981
OLFM1	10439	ENSG00000130558	0.99679	0.223	3.4102
OMG	4974	ENSG00000126861	0.97114	0.273	1.3163
ONECUT2	9480	ENSG00000119547	0.90701	0.394	1.3177
OPA1	4976	ENSG00000198836	0.98636	0.294	1.9741
OSBP	5007	ENSG00000110048	0.99855	0.26	3.585
OSBPL6	114880	ENSG00000079156	0.99999	0.202	1.7799
OSBPL9	114883	ENSG00000117859	0.97558	0.309	2.6559
OTUB1	55611	ENSG00000167770	0.97107	0.309	2.195
OTUD4	54726	ENSG00000164164	0.99997	0.212	1.5625
OTUD7A	161725	ENSG00000169918	0.95249	0.333	2.865
OTX2	5015	ENSG00000165588	0.92344	0.376	1.0457
P4HA1	5033	ENSG00000122884	0.93166	0.344	2.014
P4HB	5034	ENSG00000185624	0.99662	0.224	1.3065
PA2G4	5036	ENSG00000170515	0.99876	0.199	3.5227
PABPC1	26986	ENSG00000070756	0.99601	0.27	4.4883
PABPC4	8761	ENSG00000090621	0.99905	0.232	2.9204
PACS2	23241	ENSG00000179364	0.99583	0.279	2.2358
PACSIN1	29993	ENSG00000124507	0.99887	0.197	2.6315
PAFAH1B1	5048	ENSG00000007168	0.99995	0.107	3.5284
PAFAH1B2	5049	ENSG00000168092	0.93401	0.364	1.6503
PAIP1	10605	ENSG00000172239	0.99884	0.198	0.90342
PAK2	5062	ENSG00000180370	0.97169	0.32	3.4003
PAK5	57144	ENSG00000101349	0.99977	0.167	1.4706
PAN2	9924	ENSG00000135473	0.93596	0.315	3.1762
PAN3	255967	ENSG00000152520	0.99999	0.15	2.5155
PANK4	55229	ENSG00000157881	0.98325	0.304	2.4165
PAPOLA	10914	ENSG00000090060	0.99998	0.177	3.5467
PAPOLG	64895	ENSG00000115421	0.9979	0.266	2.1969
PARD3	56288	ENSG00000148498	0.95577	0.306	1.0399
PARD6B	84612	ENSG00000124171	0.92583	0.36	1.387
PARP6	56965	ENSG00000137817	0.99996	0.186	3.176
PATL1	219988	ENSG00000166889	0.964	0.316	2.4376
PATZ1	23598	ENSG00000100105	0.99598	0.229	3.1076
PAX6	5080	ENSG00000007372	0.99975	0.169	2.8175
PAX8	7849	ENSG00000125618	0.99869	0.2	0.78514
PAXBP1	94104	ENSG00000159086	0.99999	0.19	2.6647
PAXIP1	22976	ENSG00000157212	1	0.099	3.283
PBRM1	55193	ENSG00000163939	1	0.129	3.8389
PBX1	5087	ENSG00000185630	0.99527	0.255	3.8266
PBX2	5089	ENSG00000204304	0.99532	0.234	1.8376
PCBP1	5093	ENSG00000169564	0.90945	0.387	3.1981
PCBP2	5094	ENSG00000197111	0.99617	0.228	4.133
PCDH1	5097	ENSG00000156453	0.99838	0.243	3.0791
PCDHAC2	56134	ENSG00000243232	0.93114	0.344	1.7218
PCDHGC4	56098	ENSG00000242419	0.98025	0.309	1.9671
PCF11	51585	ENSG00000165494	1	0.04	2.6592
PCGF1	84759	ENSG00000115289	0.99713	0.174	2.1102
PCGF3	10336	ENSG00000185619	0.95326	0.338	2.1015
PCGF5	84333	ENSG00000180628	0.98007	0.303	2.3927
PCIF1	63935	ENSG00000100982	0.99999	0.155	2.413
PCNA	5111	ENSG00000132646	0.97606	0.261	2.4744
PCNX1	22990	ENSG00000100731	1	0.227	1.4342
PCNX3	399909	ENSG00000197136	0.99999	0.227	3.0372
PCSK2	5126	ENSG00000125851	0.99853	0.241	3.5451
PDCD10	11235	ENSG00000114209	0.96197	0.325	1.434
PDE10A	90632	ENSG00000112541	0.99986	0.213	3.758
PDE4A	5141	ENSG00000065989	0.98167	0.307	2.4163
PDE4D	5144	ENSG00000113448	0.9998	0.206	3.7529
PDE8B	8622	ENSG00000113231	0.99905	0.249	2.9973
PDGFC	56034	ENSG00000145431	0.99374	0.198	1.1736
PDGFRA	5156	ENSG00000134853	1	0.169	1.9401
PDGFRB	5159	ENSG00000113721	0.9041	0.325	1.8417
PDIA3	2923	ENSG00000167004	0.99608	0.25	0.68368
PDLIM4	8572	ENSG00000131435	0.98283	0.242	0.71455
PDPK1	5170	ENSG00000140992	0.98013	0.29	2.011
PDS5A	23244	ENSG00000121892	1	0.196	5.0494
PDS5B	23047	ENSG00000083642	1	0.18	4.3935
PDZD2	23037	ENSG00000133401	0.99694	0.277	1.6926
PDZD8	118987	ENSG00000165650	0.99984	0.203	1.573
PDZRN3	23024	ENSG00000121440	0.98471	0.303	-0.0050632
PELP1	27043	ENSG00000141456	0.99998	0.158	1.1164
PER2	8864	ENSG00000132326	0.7148	0.347	0.42662
PFDN6	10471	ENSG00000204220	0.93592	0.343	1.4066
PGD	5226	ENSG00000142657	0.98788	0.292	1.3963
PHACTR3	116154	ENSG00000087495	0.99687	0.257	0.97164
PHC3	80012	ENSG00000173889	1	0.097	1.7208
PHF1	5252	ENSG00000112511	0.99956	0.203	1.7976
PHF13	148479	ENSG00000116273	0.98042	0.249	1.7599
PHF19	26147	ENSG00000119403	0.99946	0.222	3.3478
PHF20	51230	ENSG00000025293	0.99875	0.261	2.3523
PHF20L1	51105	ENSG00000129292	1	0.187	1.8451
PHF21B	112885	ENSG00000056487	0.98689	0.294	0.64221
PHF23	79142	ENSG00000040633	0.99774	0.167	0.96001
PHOX2B	8929	ENSG00000109132	0.93755	0.34	2.0833
PI4KB	5298	ENSG00000143393	0.86607	0.345	3.5512
PIAS1	8554	ENSG00000033800	0.99999	0.094	2.7204
PIAS2	9063	ENSG00000078043	0.99718	0.254	2.0573
PIAS3	10401	ENSG00000131788	0.98499	0.301	1.0036
PIAS4	51588	ENSG00000105229	0.99986	0.118	2.6256
PICALM	8301	ENSG00000073921	0.99896	0.234	1.4526
PIK3AP1	118788	ENSG00000155629	1	0.122	2.2563
PIK3C2B	5287	ENSG00000133056	0.99651	0.279	2.5455
PIK3CA	5290	ENSG00000121879	1	0.117	5.5986
PIK3CB	5291	ENSG00000051382	0.99964	0.252	3.0921
PIK3CD	5293	ENSG00000171608	0.99999	0.196	4.2747
PIK3R1	5295	ENSG00000145675	0.99978	0.228	2.7206
PIM3	415116	ENSG00000198355	0.98192	0.244	0.92166
PIP4K2B	8396	ENSG00000276293	0.99837	0.16	3.0507
PITPNA	5306	ENSG00000174238	0.96513	0.328	2.4428
PITPNB	23760	ENSG00000180957	0.981	0.287	2.1545
PITPNC1	26207	ENSG00000154217	0.99252	0.249	2.3637
PITPNM2	57605	ENSG00000090975	1	0.18	4.13
PITPNM3	83394	ENSG00000091622	0.99992	0.206	2.0146
PITX2	5308	ENSG00000164093	0.97618	0.26	1.5502
PKD1	5310	ENSG00000008710	1	0.179	-4.3234
PKN2	5586	ENSG00000065243	1	0.15	2.9696
PKNOX1	5316	ENSG00000160199	0.99401	0.262	1.475
PKNOX2	63876	ENSG00000165495	0.99174	0.272	1.6325
PLAG1	5324	ENSG00000181690	0.99532	0.188	2.246
PLAGL1	5325	ENSG00000118495	0.9764	0.26	1.2985
PLAGL2	5326	ENSG00000126003	0.98253	0.243	2.1051
PLCG2	5336	ENSG00000197943	0.99562	0.281	0.81508
PLCH1	23007	ENSG00000114805	0.39649	0.338	1.4781
PLCL2	23228	ENSG00000154822	0.99999	0.088	3.3335
PLEKHA5	54477	ENSG00000052126	1	0.098	1.2405
PLK1	5347	ENSG00000166851	0.97851	0.31	2.5236
PLRG1	5356	ENSG00000171566	0.99911	0.231	2.4498
PLXNA1	5361	ENSG00000114554	0.99951	0.262	3.4482
PLXNA4	91584	ENSG00000221866	0.99999	0.229	3.7998
PLXNB2	23654	ENSG00000196576	0.99234	0.285	3.3625
PLXNC1	10154	ENSG00000136040	0.99811	0.273	3.9843
PLXND1	23129	ENSG00000004399	1	0.157	3.3465
PMEPA1	56937	ENSG00000124225	0.93577	0.343	1.2068
PMP22	5376	ENSG00000109099	0.90958	0.386	0.41706
PNISR	25957	ENSG00000132424	0.99998	0.178	1.6144
PNRC1	10957	ENSG00000146278	0.90825	0.389	0.73378
PODXL2	50512	ENSG00000114631	0.99936	0.141	0.90734
POLD3	10714	ENSG00000077514	0.99776	0.236	0.085714
POLR1A	25885	ENSG00000068654	0.9998	0.256	2.9485
POLR1B	84172	ENSG00000125630	0.99946	0.246	2.9739
POLR2A	5430	ENSG00000181222	1	0.159	7.1307
POLR2B	5431	ENSG00000047315	0.52372	0.344	6.6178
POU2F1	5451	ENSG00000143190	0.90229	0.343	2.2309
POU2F2	5452	ENSG00000028277	0.99884	0.197	2.602
POU3F2	5454	ENSG00000184486	0.92007	0.38	2.7231
POU4F3	5459	ENSG00000091010	0.91964	0.37	-0.66097
POU5F1	5460	ENSG00000204531	0.95371	0.341	1.7567
PPARD	5467	ENSG00000112033	0.99497	0.19	2.4806
PPARGC1A	10891	ENSG00000109819	0.9973	0.267	1.0017
PPAT	5471	ENSG00000128059	0.98606	0.296	3.0564
PPFIA2	8499	ENSG00000139220	1	0.139	3.2597
PPFIA3	8541	ENSG00000177380	1	0.121	5.487
PPIG	9360	ENSG00000138398	0.96292	0.32	1.7173
PPIL3	53938	ENSG00000240344	0.90243	0.398	0.14898
PPM1A	5494	ENSG00000100614	0.99834	0.16	2.5758
PPM1E	22843	ENSG00000175175	0.98758	0.293	2.6637
PPM1G	5496	ENSG00000115241	0.9604	0.33	3.3419
PPME1	51400	ENSG00000214517	0.99904	0.193	1.7468
PPP1CA	5499	ENSG00000172531	0.98588	0.274	3.2607
PPP1CC	5501	ENSG00000186298	0.95777	0.336	3.3595
PPP1R10	5514	ENSG00000204569	1	0.154	2.9467
PPP1R12A	4659	ENSG00000058272	1	0.13	2.6368
PPP1R13B	23368	ENSG00000088808	0.99811	0.269	1.5265
PPP1R16B	26051	ENSG00000101445	0.99974	0.169	2.4414
PPP1R37	284352	ENSG00000104866	0.99448	0.26	2.2691
PPP1R7	5510	ENSG00000115685	0.99458	0.238	1.8584
PPP1R8	5511	ENSG00000117751	0.98791	0.224	2.9088
PPP2CA	5515	ENSG00000113575	0.9893	0.263	4.1504
PPP2R1A	5518	ENSG00000105568	0.98389	0.303	4.4565
PPP2R2A	5520	ENSG00000221914	0.99495	0.257	3.3597
PPP2R2B	5521	ENSG00000156475	0.98467	0.293	2.2458
PPP2R2D	55844	ENSG00000175470	0.91708	0.375	2.1447
PPP2R5B	5526	ENSG00000068971	0.98416	0.3	2.4612
PPP2R5C	5527	ENSG00000078304	0.97071	0.319	3.0831
PPP2R5E	5529	ENSG00000154001	0.99997	0.103	3.8338
PPP3CA	5530	ENSG00000138814	0.99988	0.158	3.6261
PPP3CB	5532	ENSG00000107758	0.99998	0.098	3.793
PPP4R1	9989	ENSG00000154845	0.99958	0.243	2.0402
PPP4R2	151987	ENSG00000163605	0.99835	0.16	0.0008929
PPP4R3A	55671	ENSG00000100796	0.99992	0.194	3.6423
PPP6R1	22870	ENSG00000105063	0.98287	0.304	0.035369
PPP6R3	55291	ENSG00000110075	0.99487	0.284	1.5409
PPTC7	160760	ENSG00000196850	0.93813	0.359	2.8884
PRCC	5546	ENSG00000143294	0.96281	0.33	1.0909
PRDM1	639	ENSG00000057657	0.9565	0.333	1.7699
PRDM11	56981	ENSG00000019485	0.97355	0.315	1.1258
PRDM16	63976	ENSG00000142611	0.99999	0.187	1.3471
PRDM2	7799	ENSG00000116731	0.99996	0.222	1.0836
PREX1	57580	ENSG00000124126	1	0.091	3.695
PRICKLE1	144165	ENSG00000139174	0.99999	0.129	1.8336
PRICKLE2	166336	ENSG00000163637	0.99544	0.277	1.7224
PRKACA	5566	ENSG00000072062	0.97142	0.318	2.9714
PRKAG2	51422	ENSG00000106617	0.99692	0.256	1.6544
PRKAR1A	5573	ENSG00000108946	0.99985	0.119	3.1236
PRKCB	5579	ENSG00000166501	1	0.081	3.987
PRKCD	5580	ENSG00000163932	0.99995	0.171	3.1145
PRKCE	5581	ENSG00000171132	0.99988	0.2	3.7729
PRKCG	5582	ENSG00000126583	0.99985	0.203	3.0601
PRKD2	25865	ENSG00000105287	0.99995	0.189	3.6762
PRKG1	5592	ENSG00000185532	0.99938	0.235	2.982
PRLR	5618	ENSG00000113494	0.98732	0.293	0.681
PRMT1	3276	ENSG00000126457	0.99907	0.148	3.8139
PRMT5	10419	ENSG00000100462	0.99999	0.124	3.0264
PRMT8	56341	ENSG00000111218	0.98023	0.303	3.4556
PROX1	5629	ENSG00000117707	0.99884	0.221	3.5221
PRPF19	27339	ENSG00000110107	0.99995	0.106	3.7434
PRPF3	9129	ENSG00000117360	1	0.068	3.8479
PRPF31	26121	ENSG00000105618	0.98313	0.302	3.0492
PRPF39	55015	ENSG00000185246	0.99875	0.238	2.6867
PRPF4	9128	ENSG00000136875	0.9993	0.227	1.9934
PRPF40B	25766	ENSG00000110844	0.99963	0.246	1.0695
PRPF4B	8899	ENSG00000112739	1	0.17	3.5854
PRPF8	10594	ENSG00000174231	1	0.178	8.2838
PRR14L	253143	ENSG00000183530	0.99705	0.277	2.4682
PRRC2A	7916	ENSG00000204469	1	0.186	-0.18436
PRRC2C	23215	ENSG00000117523	1	0.121	2.4949
PSD	5662	ENSG00000059915	0.90358	0.337	1.7965
PSEN1	5663	ENSG00000080815	0.97322	0.318	2.1558
PSIP1	11168	ENSG00000164985	0.99668	0.266	0.10638
PSMA1	5682	ENSG00000129084	0.98251	0.284	1.8895
PSMA2	5683	ENSG00000106588	0.98234	0.284	2.2579
PSMA3	5684	ENSG00000100567	0.98462	0.278	1.7604
PSMA5	5686	ENSG00000143106	0.99376	0.198	2.807
PSMA6	5687	ENSG00000100902	0.98619	0.231	2.4079
PSMA7	5688	ENSG00000101182	0.98768	0.225	2.3414
PSMB2	5690	ENSG00000126067	0.91397	0.386	1.2561
PSMB3	5691	ENSG00000277791	0.95656	0.304	1.5062
PSMB5	5693	ENSG00000100804	0.95893	0.3	1.0399
PSMC1	5700	ENSG00000100764	0.99945	0.138	3.9473
PSMC2	5701	ENSG00000161057	0.99985	0.119	3.6201
PSMC3	5702	ENSG00000165916	0.9547	0.338	3.867
PSMC5	5705	ENSG00000087191	0.93308	0.355	4.1587
PSMC6	5706	ENSG00000100519	0.99662	0.246	3.323
PSMD1	5707	ENSG00000173692	1	0.118	3.6969
PSMD11	5717	ENSG00000108671	0.99987	0.159	2.6112
PSMD13	5719	ENSG00000185627	0.99901	0.194	0.63406
PSMD14	10213	ENSG00000115233	0.97662	0.298	3.5655
PSMD2	5708	ENSG00000175166	1	0.102	3.0867
PSMD3	5709	ENSG00000108344	0.99997	0.102	2.2798
PSMD4	5710	ENSG00000159352	0.99726	0.172	2.532
PSMD6	9861	ENSG00000163636	0.99518	0.235	1.2563
PSME3	10197	ENSG00000131467	0.99714	0.174	2.3889
PSME4	23198	ENSG00000068878	1	0.177	2.2691
PSPC1	55269	ENSG00000121390	0.99013	0.277	2.5252
PTBP1	5725	ENSG00000011304	0.99961	0.176	1.6525
PTBP2	58155	ENSG00000117569	0.99883	0.222	3.2024
PTCH1	5727	ENSG00000185920	1	0.075	1.6774
PTGER4	5734	ENSG00000171522	0.9755	0.3	2.2056
PTGES3	10728	ENSG00000110958	0.98536	0.233	1.2685
PTGS2	5743	ENSG00000073756	0.99597	0.263	2.4783
PTK2	5747	ENSG00000169398	0.99987	0.243	3.4369
PTK2B	2185	ENSG00000120899	0.93536	0.313	1.5043
PTP4A2	8073	ENSG00000184007	0.96626	0.284	2.0677
PTPA	5524	ENSG00000119383	0.99057	0.258	1.692
PTPN12	5782	ENSG00000127947	0.99996	0.186	1.1579
PTPN2	5771	ENSG00000175354	0.99953	0.179	1.3785
PTPN4	5775	ENSG00000088179	0.99663	0.279	2.6495
PTPN6	5777	ENSG00000111679	0.99999	0.132	2.8659
PTPRA	5786	ENSG00000132670	0.99998	0.192	2.6686
PTPRB	5787	ENSG00000127329	0.50207	0.314	1.6562
PTPRC	5788	ENSG00000081237	1	0.207	1.1722
PTPRD	5789	ENSG00000153707	1	0.112	0.27314
PTPRK	5796	ENSG00000152894	0.90291	0.309	3.1702
PTPRM	5797	ENSG00000173482	0.99998	0.233	2.8441
PTPRS	5802	ENSG00000105426	0.99983	0.254	3.7772
PTPRU	10076	ENSG00000060656	0.39251	0.338	2.4486
PTPRZ1	5803	ENSG00000106278	0.98997	0.286	0.85252
PUF60	22827	ENSG00000179950	0.99677	0.245	4.4358
PUM1	9698	ENSG00000134644	1	0.129	4.4202
PUM2	23369	ENSG00000055917	0.99492	0.284	2.5887
PURA	5813	ENSG00000185129	0.94029	0.335	3.3704
PURG	29942	ENSG00000172733	0.961	0.295	1.5482
PWWP2A	114825	ENSG00000170234	0.98292	0.297	2.3485
PYGO1	26108	ENSG00000171016	0.98683	0.228	-0.1089
PYGO2	90780	ENSG00000163348	0.96676	0.283	1.1013
QRICH1	54870	ENSG00000198218	0.99576	0.275	3.7104
QSER1	79832	ENSG00000060749	0.99999	0.208	1.3385
R3HDM1	23518	ENSG00000048991	0.86068	0.328	1.8465
R3HDM2	22864	ENSG00000179912	1	0.176	3.3255
RAB10	10890	ENSG00000084733	0.97213	0.271	2.6317
RAB11A	8766	ENSG00000103769	0.99151	0.209	3.0924
RAB11FIP2	22841	ENSG00000107560	0.94451	0.351	0.77939
RAB11FIP3	9727	ENSG00000090565	0.9982	0.245	1.2666
RAB11FIP4	84440	ENSG00000131242	0.99199	0.285	2.4923
RAB14	51552	ENSG00000119396	0.99047	0.214	2.8522
RAB2A	5862	ENSG00000104388	0.98913	0.22	2.9884
RAB30	27314	ENSG00000137502	0.92132	0.378	1.938
RAB35	11021	ENSG00000111737	0.97845	0.254	2.3642
RAB3A	5864	ENSG00000105649	0.9463	0.324	2.3244
RAB5C	5878	ENSG00000108774	0.93717	0.36	1.4167
RAB6A	5870	ENSG00000175582	0.95237	0.34	2.5006
RAB6B	51560	ENSG00000154917	0.95879	0.33	2.4901
RAB7A	7879	ENSG00000075785	0.96933	0.277	2.2805
RAB8A	4218	ENSG00000167461	0.97543	0.262	2.1221
RABEP1	9135	ENSG00000029725	0.99851	0.266	1.8552
RABGAP1	23637	ENSG00000011454	1	0.078	2.9624
RAC2	5880	ENSG00000128340	0.96627	0.284	2.592
RACK1	10399	ENSG00000204628	0.99836	0.16	3.5758
RAD21	5885	ENSG00000164754	0.99701	0.256	2.6421
RAD23B	5887	ENSG00000119318	0.9963	0.227	1.7545
RAD54L2	23132	ENSG00000164080	1	0.076	3.1297
RAE1	8480	ENSG00000101146	0.99902	0.194	2.677
RAI14	26064	ENSG00000039560	0.99122	0.292	1.6221
RALA	5898	ENSG00000006451	0.97289	0.269	2.7026
RALGAPB	57148	ENSG00000170471	1	0.106	3.1771
RALGPS1	9649	ENSG00000136828	0.99999	0.127	3.0924
RAN	5901	ENSG00000132341	0.97576	0.262	3.4203
RANBP10	57610	ENSG00000141084	0.96855	0.321	1.5452
RANBP2	5903	ENSG00000153201	1	0.142	-0.77637
RANBP3	8498	ENSG00000031823	0.99997	0.141	1.848
RANBP9	10048	ENSG00000010017	0.99999	0.13	1.4878
RAP1B	5908	ENSG00000127314	0.90995	0.39	2.5994
RAP1GAP	5909	ENSG00000076864	0.84376	0.349	2.3001
RAP1GAP2	23108	ENSG00000132359	0.96928	0.316	2.2279
RAPGEF1	2889	ENSG00000107263	0.99995	0.222	3.13
RAPGEF2	9693	ENSG00000109756	1	0.197	3.618
RAPGEF4	11069	ENSG00000091428	0.99218	0.288	1.8304
RAPGEF5	9771	ENSG00000136237	0.98099	0.305	1.6366
RAPGEF6	51735	ENSG00000158987	0.99644	0.279	1.5586
RAPH1	65059	ENSG00000173166	0.99985	0.223	1.3862
RARA	5914	ENSG00000131759	0.96305	0.33	3.0806
RARB	5915	ENSG00000077092	0.99983	0.12	2.8661
RARG	5916	ENSG00000172819	0.99478	0.237	3.1331
RASA1	5921	ENSG00000145715	1	0.129	3.0984
RASAL2	9462	ENSG00000075391	0.79641	0.335	1.4044
RASGEF1A	221002	ENSG00000198915	0.97444	0.316	2.6603
RASGEF1B	153020	ENSG00000138670	0.92073	0.349	1.474
RASGRF1	5923	ENSG00000058335	0.99999	0.207	4.2111
RASGRP1	10125	ENSG00000172575	0.96554	0.318	2.7427
RASIP1	54922	ENSG00000105538	0.99803	0.247	2.8182
RASSF8	11228	ENSG00000123094	0.94158	0.349	1.1038
RAVER1	125950	ENSG00000161847	0.91101	0.36	1.4571
RB1	5925	ENSG00000139687	1	0.126	2.673
RB1CC1	9821	ENSG00000023287	1	0.138	0.81178
RBBP4	5928	ENSG00000162521	0.99565	0.253	4.6266
RBBP5	5929	ENSG00000117222	0.99981	0.189	3.5907
RBBP6	5930	ENSG00000122257	1	0.08	1.4906
RBFOX1	54715	ENSG00000078328	0.95263	0.336	0.19555
RBFOX2	23543	ENSG00000100320	0.99902	0.194	2.5839
RBFOX3	146713	ENSG00000167281	0.99785	0.166	2.1257
RBL2	5934	ENSG00000103479	0.99835	0.268	1.2253
RBM14	10432	ENSG00000239306	0.99843	0.204	2.1122
RBM14-RBM4	100526737	ENSG00000248643	0.98438	0.237	1.9812
RBM15	64783	ENSG00000162775	0.99474	0.276	1.7679
RBM15B	29890	ENSG00000259956	0.99557	0.253	2.3194
RBM17	84991	ENSG00000134453	0.99981	0.122	3.1023
RBM20	282996	ENSG00000203867	0.98954	0.295	1.666
RBM22	55696	ENSG00000086589	0.99947	0.138	3.1553
RBM25	58517	ENSG00000119707	1	0.077	4.3087
RBM26	64062	ENSG00000139746	1	0.112	2.529
RBM27	54439	ENSG00000091009	0.99999	0.206	2.4786
RBM33	155435	ENSG00000184863	1	0.082	1.7993
RBM39	9584	ENSG00000131051	0.99981	0.205	4.2603
RBM4	5936	ENSG00000173933	0.99005	0.216	1.9762
RBM47	54502	ENSG00000163694	0.98493	0.292	2.5917
RBM5	10181	ENSG00000003756	1	0.135	4.1668
RBM6	10180	ENSG00000004534	1	0.136	2.1708
RBPJ	3516	ENSG00000168214	0.99853	0.241	3.5749
RBPMS	11030	ENSG00000157110	0.97173	0.272	1.7155
RBX1	9978	ENSG00000100387	0.94689	0.323	2.3818
RC3H1	149041	ENSG00000135870	0.99309	0.287	2.7947
RC3H2	54542	ENSG00000056586	1	0.169	2.4483
RCC1	1104	ENSG00000180198	0.93109	0.357	1.6839
RCC2	55920	ENSG00000179051	0.95567	0.334	3.0895
RCOR1	23186	ENSG00000089902	0.99992	0.111	1.8685
RCOR3	55758	ENSG00000117625	0.988	0.292	2.716
RDH10	157506	ENSG00000121039	0.98594	0.231	3.0283
RDX	5962	ENSG00000137710	0.85245	0.348	0.90818
REEP1	65055	ENSG00000068615	0.98632	0.23	1.3549
REL	5966	ENSG00000162924	0.99836	0.229	1.7553
RELA	5970	ENSG00000173039	0.99948	0.181	2.4481
RELB	5971	ENSG00000104856	0.994	0.262	2.2822
RELCH	57614	ENSG00000134444	0.99993	0.234	3.8722
RELL1	768211	ENSG00000181826	0.95869	0.3	1.1213
REPS1	85021	ENSG00000135597	0.98506	0.301	1.6971
REST	5978	ENSG00000084093	0.99186	0.286	0.78076
RET	5979	ENSG00000165731	1	0.123	0.95512
REV1	51455	ENSG00000135945	0.99989	0.236	1.6026
REV3L	5980	ENSG00000009413	1	0.117	2.4677
REXO1	57455	ENSG00000079313	0.9864	0.3	-0.19765
RFC1	5981	ENSG00000035928	0.97305	0.305	1.3817
RFX1	5989	ENSG00000132005	0.99724	0.273	2.6928
RFX2	5990	ENSG00000087903	0.9997	0.213	2.6556
RFX4	5992	ENSG00000111783	0.99999	0.147	2.2288
RFX7	64864	ENSG00000181827	1	0.132	1.5996
RGS19	10287	ENSG00000171700	0.96134	0.295	1.0612
RGS7BP	401190	ENSG00000186479	0.95778	0.332	1.0244
RHEB	6009	ENSG00000106615	0.98119	0.247	2.2985
RIC8B	55188	ENSG00000111785	0.99892	0.196	2.0044
RICTOR	253260	ENSG00000164327	1	0.155	3.0542
RIF1	55183	ENSG00000080345	1	0.113	-0.41404
RLF	6018	ENSG00000117000	1	0.04	3.462
RND3	390	ENSG00000115963	0.96682	0.283	1.6466
RNF111	54778	ENSG00000157450	0.99987	0.213	0.3204
RNF126	55658	ENSG00000070423	0.95379	0.338	0.72908
RNF144A	9781	ENSG00000151692	0.94776	0.347	1.4356
RNF145	153830	ENSG00000145860	0.98031	0.309	3.5929
RNF165	494470	ENSG00000141622	0.97194	0.317	1.9384
RNF17	56163	ENSG00000132972	1	0.089	1.7723
RNF19B	127544	ENSG00000116514	0.92372	0.354	2.2728
RNF2	6045	ENSG00000121481	0.99743	0.171	2.5248
RNF214	257160	ENSG00000167257	0.9096	0.346	1.1522
RNF220	55182	ENSG00000187147	0.99958	0.202	2.2243
RNF31	55072	ENSG00000092098	1	0.19	2.1351
RNF38	152006	ENSG00000137075	0.99995	0.145	1.5631
RNF40	9810	ENSG00000103549	0.99987	0.238	2.701
RNF41	10193	ENSG00000181852	0.96847	0.314	2.995
RNF8	9025	ENSG00000112130	0.99943	0.183	2.1572
RNPS1	10921	ENSG00000205937	0.9798	0.251	1.1938
ROBO2	6092	ENSG00000185008	1	0.159	1.6495
ROCK1	6093	ENSG00000067900	1	0.196	4.5866
ROCK2	9475	ENSG00000134318	1	0.215	4.384
ROR1	4919	ENSG00000185483	0.99645	0.267	2.1715
RORC	6097	ENSG00000143365	0.99985	0.161	2.2852
RPL11	6135	ENSG00000142676	0.96088	0.296	1.6907
RPL13	6137	ENSG00000167526	0.95062	0.316	-0.32157
RPL15	6138	ENSG00000174748	0.97146	0.272	1.8348
RPL17	6139	ENSG00000265681	0.92412	0.375	1.3355
RPL18	6141	ENSG00000063177	0.96644	0.284	1.8532
RPL18A	6142	ENSG00000105640	0.98228	0.243	1.3477
RPL19	6143	ENSG00000108298	0.98197	0.244	2.3898
RPL23A	6147	ENSG00000198242	0.90573	0.393	0.24236
RPL26	6154	ENSG00000161970	0.9163	0.376	1.6397
RPL27A	6157	ENSG00000166441	0.91072	0.385	0.92878
RPL3	6122	ENSG00000100316	0.99441	0.239	1.5583
RPL4	6124	ENSG00000174444	0.99984	0.12	1.2717
RPL5	6125	ENSG00000122406	0.99776	0.167	1.9019
RPL6	6128	ENSG00000089009	0.99326	0.201	1.0321
RPL7	6129	ENSG00000147604	0.99626	0.181	1.1503
RPL7A	6130	ENSG00000148303	0.99485	0.191	0.90114
RPL8	6132	ENSG00000161016	0.95531	0.307	1.7478
RPL9	6133	ENSG00000163682	0.96197	0.293	1.5897
RPRD2	23248	ENSG00000163125	1	0.064	2.1188
RPS10	6204	ENSG00000124614	0.97108	0.273	1.2401
RPS10-NUDT3	100529239	ENSG00000270800	0.95186	0.343	1.7535
RPS11	6205	ENSG00000142534	0.94396	0.328	1.6122
RPS14	6208	ENSG00000164587	0.90388	0.396	2.5151
RPS18	6222	ENSG00000231500	0.9759	0.261	2.8242
RPS19	6223	ENSG00000105372	0.92111	0.368	1.4515
RPS27A	6233	ENSG00000143947	0.91944	0.37	0.86253
RPS3	6188	ENSG00000149273	0.92	0.38	2.7801
RPS3A	6189	ENSG00000145425	0.97002	0.276	2.2263
RPS5	6193	ENSG00000083845	0.94764	0.322	2.7926
RPS6	6194	ENSG00000137154	0.9759	0.261	1.334
RPS6KA4	8986	ENSG00000162302	0.99715	0.268	3.6956
RPS6KA5	9252	ENSG00000100784	0.99909	0.242	2.1672
RPS6KB1	6198	ENSG00000108443	0.97285	0.317	3.9009
RPS7	6201	ENSG00000171863	0.95439	0.309	1.6271
RPS8	6202	ENSG00000142937	0.99003	0.216	2.4175
RPSA	3921	ENSG00000168028	0.93037	0.368	2.4182
RPTOR	57521	ENSG00000141564	1	0.101	4.9391
RRAGC	64121	ENSG00000116954	0.97538	0.3	2.4643
RRAS2	22800	ENSG00000133818	0.97463	0.264	1.7783
RREB1	6239	ENSG00000124782	1	0.156	-0.42654
RRM1	6240	ENSG00000167325	1	0.103	3.9913
RSF1	51773	ENSG00000048649	1	0.044	1.7661
RSRC2	65117	ENSG00000111011	0.99905	0.217	1.9912
RTF1	23168	ENSG00000137815	1	0.122	4.5908
RTN1	6252	ENSG00000139970	0.98593	0.297	0.94952
RTN4R	65078	ENSG00000040608	0.95882	0.3	1.1326
RTN4RL1	146760	ENSG00000185924	0.96024	0.297	1.4698
RUNX1T1	862	ENSG00000079102	0.97768	0.312	2.1674
RUNX2	860	ENSG00000124813	0.94884	0.343	1.6033
RUSC1	23623	ENSG00000160753	0.9413	0.339	1.4463
RUVBL1	8607	ENSG00000175792	0.99902	0.194	3.3859
RUVBL2	10856	ENSG00000183207	0.99992	0.111	3.1128
RWDD1	51389	ENSG00000111832	0.91032	0.39	1.151
RXRA	6256	ENSG00000186350	0.99852	0.157	2.9681
RYK	6259	ENSG00000163785	0.98922	0.289	1.8088
RYR2	6262	ENSG00000198626	0.99999	0.25	5.7809
RYR3	6263	ENSG00000198838	0.70566	0.279	1.8352
S100PBP	64766	ENSG00000116497	0.94509	0.35	0.076466
SAE1	10055	ENSG00000142230	0.9876	0.269	0.56278
SAFB	6294	ENSG00000160633	1	0.138	2.1425
SAFB2	9667	ENSG00000130254	0.99979	0.228	0.48273
SALL1	6299	ENSG00000103449	0.99971	0.196	0.72174
SALL4	57167	ENSG00000101115	0.99997	0.101	1.075
SAMD4A	23034	ENSG00000020577	0.99958	0.218	1.8422
SAMD4B	55095	ENSG00000179134	0.99996	0.143	3.0439
SAP130	79595	ENSG00000136715	1	0.159	3.2452
SARNP	84324	ENSG00000205323	0.99574	0.185	1.1802
SART1	9092	ENSG00000175467	0.88163	0.337	2.3016
SART3	9733	ENSG00000075856	0.99661	0.278	0.80565
SATB2	23314	ENSG00000119042	0.99999	0.091	4.0511
SBF1	6305	ENSG00000100241	0.99933	0.265	0.5271
SBNO1	55206	ENSG00000139697	1	0.081	3.3608
SCAF1	58506	ENSG00000126461	0.99819	0.254	1.4037
SCAF11	9169	ENSG00000139218	1	0.193	0.53835
SCAF4	57466	ENSG00000156304	1	0.106	1.9418
SCAF8	22828	ENSG00000213079	1	0.096	1.8985
SCAI	286205	ENSG00000173611	0.99936	0.243	3.0105
SCAMP1	9522	ENSG00000085365	0.977	0.297	2.4181
SCD	6319	ENSG00000099194	0.96968	0.312	2.0381
SCFD1	23256	ENSG00000092108	0.99962	0.236	2.0497
SCN3A	6328	ENSG00000153253	1	0.174	4.618
SCN5A	6331	ENSG00000183873	0.91291	0.308	2.7504
SCRIB	23513	ENSG00000180900	0.92926	0.312	0.38071
SCRT2	85508	ENSG00000215397	0.91009	0.386	2.5882
SCUBE1	80274	ENSG00000159307	0.96076	0.313	1.9781
SCUBE3	222663	ENSG00000146197	0.99939	0.252	2.6996
SEC24B	10427	ENSG00000138802	1	0.194	1.2338
SEC24C	9632	ENSG00000176986	1	0.174	1.4958
SEC61A1	29927	ENSG00000058262	0.98675	0.295	4.0608
SEC62	7095	ENSG00000008952	0.98295	0.297	1.7834
SEL1L	6400	ENSG00000071537	0.98233	0.303	2.4144
SEMA3A	10371	ENSG00000075213	0.9779	0.307	1.7496
SEMA3F	6405	ENSG00000001617	0.99989	0.219	2.4689
SEMA4C	54910	ENSG00000168758	1	0.122	2.3851
SEMA4D	10507	ENSG00000187764	0.97472	0.314	0.99698
SEMA6A	57556	ENSG00000092421	0.99976	0.221	0.74673
SEMA6D	80031	ENSG00000137872	0.93948	0.323	1.0786
SENP1	29843	ENSG00000079387	0.99358	0.285	1.9961
SENP2	59343	ENSG00000163904	0.98262	0.305	1.8679
SENP5	205564	ENSG00000119231	0.99978	0.191	2.1167
SENP6	26054	ENSG00000112701	0.99998	0.215	0.99897
SEPHS1	22929	ENSG00000086475	0.97637	0.298	3.2396
SEPTIN7	989	ENSG00000122545	0.99924	0.188	2.742
SEPTIN9	10801	ENSG00000184640	0.99579	0.252	1.6181
SERBP1	26135	ENSG00000142864	0.9995	0.181	1.6692
SERPINC1	462	ENSG00000117601	0.99892	0.151	1.3587
SERPING1	710	ENSG00000149131	0.96351	0.322	1.0607
SESTD1	91404	ENSG00000187231	0.99802	0.265	2.3071
SET	6418	ENSG00000119335	0.99597	0.183	2.6574
SETD1B	23067	ENSG00000139718	1	0.151	4.6656
SETDB1	9869	ENSG00000143379	1	0.201	4.0082
SETX	23064	ENSG00000107290	0.95483	0.296	-0.11177
SF1	7536	ENSG00000168066	0.99943	0.183	3.6203
SF3A1	10291	ENSG00000099995	0.98752	0.298	4.1633
SF3A3	10946	ENSG00000183431	1	0.119	3.6172
SF3B1	23451	ENSG00000115524	1	0.066	7.6987
SF3B2	10992	ENSG00000087365	0.99992	0.222	3.6833
SF3B3	23450	ENSG00000189091	1	0.178	5.1845
SF3B4	10262	ENSG00000143368	0.99176	0.208	3.8666
SFMBT1	51460	ENSG00000163935	0.93588	0.324	2.0494
SFMBT2	57713	ENSG00000198879	0.99939	0.252	1.2804
SFPQ	6421	ENSG00000116560	0.99992	0.152	2.9778
SFRP1	6422	ENSG00000104332	0.96457	0.288	1.3107
SFSWAP	6433	ENSG00000061936	0.99999	0.168	2.7967
SGIP1	84251	ENSG00000118473	0.99997	0.195	1.0555
SGTA	6449	ENSG00000104969	0.94632	0.349	1.9674
SH2B1	25970	ENSG00000178188	0.96861	0.323	0.69061
SH3GLB1	51100	ENSG00000097033	0.99407	0.241	1.6282
SH3PXD2A	9644	ENSG00000107957	0.98897	0.296	1.5586
SHANK1	50944	ENSG00000161681	1	0.184	3.6416
SHB	6461	ENSG00000107338	0.96874	0.322	0.24113
SHE	126669	ENSG00000169291	0.9885	0.283	0.7716
SHH	6469	ENSG00000164690	0.98258	0.242	2.9479
SIK1	150094	ENSG00000142178	0.93716	0.341	1.489
SIK2	23235	ENSG00000170145	0.99651	0.277	2.5517
SIK3	23387	ENSG00000160584	1	0.128	2.8311
SIM1	6492	ENSG00000112246	0.99828	0.253	0.71496
SIN3B	23309	ENSG00000127511	0.99999	0.195	3.8662
SIPA1L1	26037	ENSG00000197555	1	0.167	2.9815
SIPA1L2	57568	ENSG00000116991	0.99215	0.287	1.4614
SIPA1L3	23094	ENSG00000105738	1	0.2	1.5533
SIX2	10736	ENSG00000170577	0.93869	0.338	0.51896
SIX3	6496	ENSG00000138083	0.94714	0.323	2.0739
SKIDA1	387640	ENSG00000180592	0.99193	0.252	1.1582
SKIL	6498	ENSG00000136603	0.98512	0.301	0.92818
SKP2	6502	ENSG00000145604	0.96042	0.333	1.9548
SLC12A2	6558	ENSG00000064651	0.96153	0.31	2.3971
SLC17A7	57030	ENSG00000104888	0.99988	0.116	3.4894
SLC1A3	6507	ENSG00000079215	0.98914	0.281	1.7866
SLC20A2	6575	ENSG00000168575	0.96545	0.326	2.6315
SLC25A28	81894	ENSG00000155287	0.92954	0.369	2.9177
SLC29A1	2030	ENSG00000112759	0.90069	0.375	0.71988
SLC2A1	6513	ENSG00000117394	0.9941	0.241	2.9256
SLC30A1	7779	ENSG00000170385	0.98532	0.234	2.2037
SLC30A10	55532	ENSG00000196660	0.97952	0.251	1.5751
SLC32A1	140679	ENSG00000101438	0.96675	0.317	2.3023
SLC35F1	222553	ENSG00000196376	0.95133	0.341	1.7774
SLC38A1	81539	ENSG00000111371	0.93067	0.35	2.1483
SLC38A2	54407	ENSG00000134294	0.99709	0.242	0.79703
SLC39A10	57181	ENSG00000196950	0.9927	0.278	1.954
SLC40A1	30061	ENSG00000138449	0.98835	0.291	1.9225
SLC41A2	84102	ENSG00000136052	0.96597	0.327	1.7842
SLC4A1	6521	ENSG00000004939	0.84602	0.349	1.6611
SLC4A2	6522	ENSG00000164889	0.98521	0.299	2.9687
SLC4A7	9497	ENSG00000033867	0.73616	0.34	2.2455
SLC4A8	9498	ENSG00000050438	0.99849	0.266	4.0551
SLC5A3	6526	ENSG00000198743	0.96739	0.324	2.7611
SLC6A6	6533	ENSG00000131389	0.98987	0.291	3.3854
SLC7A1	6541	ENSG00000139514	0.99291	0.267	3.2959
SLC8A1	6546	ENSG00000183023	0.9957	0.271	2.1973
SLC8A2	6543	ENSG00000118160	0.99633	0.26	5.2384
SLC9A3	6550	ENSG00000066230	0.97845	0.31	2.4903
SLIT1	6585	ENSG00000187122	0.99999	0.222	3.0887
SLIT2	9353	ENSG00000145147	1	0.16	2.0993
SLIT3	6586	ENSG00000184347	0.75233	0.318	1.9438
SLITRK1	114798	ENSG00000178235	0.95737	0.337	0.40509
SLITRK3	22865	ENSG00000121871	0.93906	0.34	0.58903
SLMAP	7871	ENSG00000163681	0.99976	0.24	1.7012
SLTM	79811	ENSG00000137776	0.99785	0.274	2.5265
SMAD1	4086	ENSG00000170365	0.98803	0.267	2.2809
SMAD2	4087	ENSG00000175387	0.99661	0.259	3.6626
SMAD4	4089	ENSG00000141646	0.99881	0.222	4.1308
SMAD5	4090	ENSG00000113658	0.99838	0.16	3.0005
SMAP1	60682	ENSG00000112305	0.99357	0.264	1.0973
SMARCA5	8467	ENSG00000153147	1	0.074	5.418
SMARCAD1	56916	ENSG00000163104	1	0.083	3.492
SMARCB1	6598	ENSG00000099956	0.9971	0.22	3.6016
SMARCC1	6599	ENSG00000173473	1	0.116	2.4466
SMARCD1	6602	ENSG00000066117	0.99947	0.206	3.4416
SMARCE1	6605	ENSG00000073584	0.99915	0.191	2.7408
SMC2	10592	ENSG00000136824	0.9999	0.235	1.0589
SMC3	9126	ENSG00000108055	1	0.037	6.3999
SMCHD1	23347	ENSG00000101596	1	0.153	3.6318
SMG1	23049	ENSG00000157106	1	0.053	3.2976
SMG6	23293	ENSG00000070366	0.98164	0.299	0.1781
SMG7	9887	ENSG00000116698	0.99998	0.219	2.1934
SMU1	55234	ENSG00000122692	0.99994	0.108	4.3121
SNAP23	8773	ENSG00000092531	0.92412	0.375	0.83495
SNAP25	6616	ENSG00000132639	0.98653	0.229	2.9553
SNAP91	9892	ENSG00000065609	0.99993	0.193	2.1577
SND1	27044	ENSG00000197157	0.98213	0.301	3.3937
SNED1	25992	ENSG00000162804	0.66246	0.332	3.1323
SNPH	9751	ENSG00000101298	0.97082	0.309	1.5058
SNRK	54861	ENSG00000163788	0.99961	0.132	3.4703
SNRNP200	23020	ENSG00000144028	1	0.082	5.9363
SNRNP70	6625	ENSG00000104852	0.99926	0.188	3.451
SNRPA1	6627	ENSG00000131876	0.98984	0.217	1.871
SNRPE	6635	ENSG00000182004	0.90614	0.392	1.3164
SNW1	22938	ENSG00000100603	0.99961	0.217	2.8522
SNX1	6642	ENSG00000028528	0.93179	0.344	0.80383
SNX18	112574	ENSG00000178996	0.95637	0.334	1.9702
SNX2	6643	ENSG00000205302	0.98462	0.302	0.59601
SOCS6	9306	ENSG00000170677	0.98865	0.221	0.85379
[truncated: 493 more rows]

## Sheet: 1c
gene	N_carriers_diag	N_diag	avg_N_carriers_undiag	N_undiag	autism_OR	p	p_CI5	p_CI95
ADNP	7	13091	0.02	13091	350.187	9.999e-05	-9.59806e-05	0.000295961
AHDC1	2	13091	0.09	13091	22.2255	0.00349965	0.00234224	0.00465706
ANK2	10	13091	1.36	13091	7.3578	9.999e-05	-9.59806e-05	0.000295961
ANKRD11	5	13091	0.59	13091	8.47743	0.00109989	0.000450254	0.00174953
AP2S1	2	13091	0.12	13091	16.6691	0.00859914	0.00678952	0.0104088
ARID1B	5	13091	0.19	13091	26.3255	9.999e-05	-9.59806e-05	0.000295961
ASH1L	9	13091	0.06	13091	150.103	9.999e-05	-9.59806e-05	0.000295961
ASXL3	6	13091	0.22	13091	27.2848	9.999e-05	-9.59806e-05	0.000295961
AUTS2	2	13091	0.22	13091	9.09215	0.00829917	0.00652113	0.0100772
BAZ2B	2	13091	1.13	13091	1.77003	0.167483	0.160165	0.174802
BRAF	2	13091	0.38	13091	5.26381	0.0274973	0.0242923	0.0307022
BRSK2	2	13091	0.15	13091	13.3352	0.0133987	0.0111453	0.015652
CACNA1A	1	13091	0.78	13091	1.28207	0.323068	0.313902	0.332233
CACNA1E	5	13091	0.73	13091	6.85155	0.0009999	0.000380465	0.00161933
CACNA2D3	2	13091	0.85	13091	2.35315	0.0850915	0.079623	0.09056
CAPRIN1	4	13091	0.51	13091	7.84523	0.00269973	0.00168276	0.0037167
CASZ1	1	13091	0.44	13091	2.27282	0.154585	0.147499	0.16167
CELF4	3	13091	0.79	13091	3.79811	0.0180982	0.0154855	0.0207109
CHAMP1	1	13091	0	13091	inf	0.0520948	0.0477395	0.05645
CHD2	4	13091	0.2	13091	20.0058	0.00019998	-7.71504e-05	0.00047711
CHD3	2	13091	0.88	13091	2.27292	0.153685	0.146616	0.160753
CHD7	1	13091	0.19	13091	5.26348	0.122488	0.116062	0.128913
CHD8	6	13091	0	13091	inf	9.999e-05	-9.59806e-05	0.000295961
CIC	1	13091	0.39	13091	2.56422	0.225077	0.216892	0.233263
CNOT3	3	13091	0.06	13091	50.0112	0.00049995	6.18341e-05	0.000938066
CORO1A	1	13091	0.57	13091	1.75444	0.314869	0.305765	0.323972
CSDE1	3	13091	0.39	13091	7.69384	0.00289971	0.00184585	0.00395357
CSNK2A1	2	13091	0.14	13091	14.2877	0.00679932	0.00518873	0.00840991
CTCF	2	13091	0	13091	inf	0.00369963	0.00250974	0.00488953
CTNNB1	3	13091	0.12	13091	25.0055	0.00159984	0.000816546	0.00238313
CUL3	3	13091	0.11	13091	27.2787	0.00069993	0.000181596	0.00121826
DEAF1	2	13091	1.39	13091	1.43892	0.20428	0.196378	0.212181
DIP2A	8	13091	2.66	13091	3.00875	0.0029997	0.00192788	0.00407152
DLG4	2	13091	0.08	13091	25.0037	0.00809919	0.00634252	0.00985586
DMPK	1	13091	1.16	13091	0.862058	0.384962	0.375425	0.394498
DNMT3A	2	13091	1.93	13091	1.03627	0.385061	0.375524	0.394599
DSCAM	5	13091	0.83	13091	6.02602	0.00259974	0.00160173	0.00359775
DYNC1H1	15	13091	1.25	13091	12.0126	9.999e-05	-9.59806e-05	0.000295961
DYRK1A	4	13091	0.07	13091	57.16	9.999e-05	-9.59806e-05	0.000295961
EBF3	3	13091	0.07	13091	42.8667	0.00039996	8.07759e-06	0.000791842
EHMT1	2	13091	0.02	13091	100.015	0.00059994	0.000120032	0.00107985
EP300	3	13091	0.26	13091	11.5409	0.00289971	0.00184585	0.00395357
FOXP1	2	13091	0.56	13091	3.57182	0.0649935	0.0601621	0.0698249
GABRB2	3	13091	0.59	13091	5.08568	0.0059994	0.0044859	0.0075129
GABRB3	2	13091	0.2	13091	10.0014	0.00949905	0.00759796	0.0114001
GFAP	2	13091	1.68	13091	1.19051	0.270773	0.262064	0.279482
GIGYF1	16	13091	1.75	13091	9.15282	9.999e-05	-9.59806e-05	0.000295961
GIGYF2	1	13091	0.38	13091	2.6317	0.211079	0.203081	0.219077
GRIA2	2	13091	0.09	13091	22.2255	0.00719928	0.00554233	0.00885623
GRIN2B	7	13091	0	13091	inf	9.999e-05	-9.59806e-05	0.000295961
HDLBP	4	13091	0.77	13091	5.19609	0.00879912	0.00696877	0.0106295
HECTD4	5	13091	2.4	13091	2.08375	0.0506949	0.0463954	0.0549944
HIVEP2	2	13091	0.39	13091	5.12884	0.0485951	0.044381	0.0528093
HNRNPU	1	13091	0	13091	inf	0.0544946	0.0500458	0.0589434
IRF2BPL	2	13091	0.41	13091	4.87864	0.0563944	0.0518732	0.0609155
KANSL1	1	13091	0.66	13091	1.51519	0.374763	0.365275	0.38425
KATNAL2	8	13091	1.44	13091	5.55834	9.999e-05	-9.59806e-05	0.000295961
KCNB1	1	13091	0.14	13091	7.14333	0.0509949	0.0466834	0.0553064
KCNMA1	4	13091	0.77	13091	5.19609	0.00349965	0.00234224	0.00465706
KDM3B	2	13091	0.05	13091	40.006	0.00279972	0.00176414	0.0038353
KDM5B	18	13091	4.08	13091	4.41646	9.999e-05	-9.59806e-05	0.000295961
KDM6B	1	13091	0.51	13091	1.96086	0.126987	0.120462	0.133513
KMT2A	5	13091	0	13091	inf	9.999e-05	-9.59806e-05	0.000295961
KMT2C	3	13091	0.3	13091	10.0021	0.00239976	0.00144081	0.00335871
KMT2E	1	13091	0.4	13091	2.50011	0.165483	0.1582	0.172767
KMT5B	5	13091	0.19	13091	26.3255	0.00019998	-7.71504e-05	0.00047711
LDB1	1	13091	0.15	13091	6.6671	0.123488	0.11704	0.129936
LRRC4C	3	13091	0.17	13091	17.6509	0.00229977	0.00136096	0.00323858
LZTR1	9	13091	3.8	13091	2.36936	0.00729927	0.00563094	0.00896761
MAGEL2	1	13091	0.09	13091	11.1119	0.0155984	0.0131698	0.0180271
MAP1A	7	13091	1.64	13091	4.27004	0.00089991	0.000312233	0.00148759
MAP2K1	1	13091	0.34	13091	2.94132	0.090391	0.0847711	0.0960108
MAP2K2	2	13091	1.15	13091	1.73924	0.225277	0.21709	0.233465
MBD5	5	13091	0.62	13091	8.06722	0.00119988	0.000521391	0.00187837
MED13	4	13091	0.06	13091	66.6867	9.999e-05	-9.59806e-05	0.000295961
MEF2C	5	13091	0.53	13091	9.43718	9.999e-05	-9.59806e-05	0.000295961
MEIS2	1	13091	0.16	13091	6.2504	0.0731927	0.0680881	0.0782973
MYT1L	3	13091	0.07	13091	42.8667	0.00049995	6.18341e-05	0.000938066
NAA15	1	13091	0.34	13091	2.94132	0.134787	0.128094	0.141479
NBEA	4	13091	0.23	13091	17.3963	0.00029997	-3.94271e-05	0.000639367
NCKAP1	1	13091	0.09	13091	11.1119	0.0893911	0.0837993	0.0949828
NCOA1	2	13091	0.41	13091	4.87864	0.0353965	0.031775	0.039018
NF1	9	13091	2.07	13091	4.35013	0.00079992	0.000245825	0.00135401
NLGN2	2	13091	0.29	13091	6.89745	0.0257974	0.0226904	0.0289045
NR3C2	5	13091	0.4	13091	12.5044	9.999e-05	-9.59806e-05	0.000295961
NR4A2	1	13091	0.62	13091	1.61295	0.375362	0.365872	0.384853
NRXN1	2	13091	0.84	13091	2.38116	0.152785	0.145733	0.159836
NRXN2	4	13091	0.85	13091	4.70702	0.0069993	0.00536536	0.00863324
NSD1	2	13091	0.2	13091	10.0014	0.0159984	0.0135393	0.0184575
NUP155	3	13091	1.09	13091	2.7527	0.0429957	0.0390201	0.0469713
PACS1	3	13091	0.69	13091	4.34859	0.0210979	0.0182813	0.0239145
PAX5	1	13091	0	13091	inf	0.0477952	0.0436141	0.0519763
PHF12	1	13091	0.26	13091	3.84637	0.176582	0.169109	0.184056
PHF21A	2	13091	0.16	13091	12.5018	0.0147985	0.012432	0.017165
PHF3	4	13091	1.22	13091	3.27938	0.0270973	0.0239151	0.0302795
PHIP	3	13091	0.58	13091	5.17337	0.0168983	0.0143722	0.0194244
POGZ	6	13091	0.11	13091	54.57	9.999e-05	-9.59806e-05	0.000295961
PPP2R5D	3	13091	0.43	13091	6.97811	0.0049995	0.00361718	0.00638182
PPP5C	1	13091	0.46	13091	2.174	0.180382	0.172846	0.187918
PRR12	1	13091	0	13091	inf	0.0507949	0.0464914	0.0550984
PSMD12	2	13091	0	13091	inf	0.00379962	0.00259381	0.00500543
PTEN	3	13091	0.37	13091	8.10974	0.00569943	0.00422403	0.00717483
PTK7	1	13091	0.68	13091	1.47062	0.384162	0.374629	0.393694
RAI1	3	13091	0.09	13091	33.3407	0.00029997	-3.94271e-05	0.000639367
RERE	1	13091	0.63	13091	1.58735	0.183482	0.175896	0.191068
RFX3	3	13091	0.32	13091	9.37692	0.00659934	0.00501245	0.00818623
RIMS1	2	13091	0.52	13091	3.84659	0.0553945	0.0509112	0.0598777
SATB1	1	13091	0.27	13091	3.70391	0.111889	0.105711	0.118067
SCN2A	13	13091	0	13091	inf	9.999e-05	-9.59806e-05	0.000295961
SCN8A	1	13091	0.2	13091	5.00031	0.0674933	0.0625764	0.0724101
SETD1A	1	13091	0.51	13091	1.96086	0.30097	0.29198	0.30996
SETD2	4	13091	0.33	13091	12.1246	0.00109989	0.000450254	0.00174953
SETD5	4	13091	0.61	13091	6.55908	0.00229977	0.00136096	0.00323858
SHANK2	7	13091	0.12	13091	58.364	9.999e-05	-9.59806e-05	0.000295961
SHANK3	7	13091	0.16	13091	43.7729	9.999e-05	-9.59806e-05	0.000295961
SIN3A	1	13091	0.12	13091	8.33389	0.0829917	0.0775849	0.0883985
SKI	2	13091	0.15	13091	13.3352	0.00659934	0.00501245	0.00818623
SLC6A1	2	13091	0.11	13091	18.1844	0.00769923	0.00598614	0.00941232
SMARCA2	3	13091	0.68	13091	4.41255	0.019798	0.0170678	0.0225283
SMARCA4	1	13091	0.55	13091	1.81824	0.254575	0.246037	0.263112
SMARCC2	6	13091	0.56	13091	10.7187	9.999e-05	-9.59806e-05	0.000295961
SOS1	2	13091	0.16	13091	12.5018	0.009999	0.00804902	0.011949
SOS2	1	13091	1.36	13091	0.735274	0.59574	0.586122	0.605359
SOX5	2	13091	0	13091	inf	0.0029997	0.00192788	0.00407152
SPAST	1	13091	0.41	13091	2.43913	0.182082	0.174518	0.189645
STXBP1	2	13091	0	13091	inf	0.00239976	0.00144081	0.00335871
SYNGAP1	8	13091	0	13091	inf	9.999e-05	-9.59806e-05	0.000295961
TANC2	4	13091	0.44	13091	9.09338	0.00149985	0.000741391	0.00225831
TAOK1	2	13091	0.15	13091	13.3352	0.0132987	0.0110536	0.0155437
TBL1XR1	1	13091	0	13091	inf	0.049595	0.04534	0.0538501
TBR1	4	13091	0.15	13091	26.6745	0.00029997	-3.94271e-05	0.000639367
TCF20	1	13091	0.15	13091	6.6671	0.116888	0.110591	0.123185
TCF7L2	1	13091	1.35	13091	0.740721	0.451755	0.442001	0.461509
TEK	2	13091	1.96	13091	1.02041	0.366463	0.35702	0.375907
TLK2	4	13091	0.07	13091	57.16	9.999e-05	-9.59806e-05	0.000295961
TM9SF4	2	13091	0.81	13091	2.46936	0.0958904	0.0901197	0.101661
TRIM23	1	13091	0.85	13091	1.17648	0.427557	0.417861	0.437253
TRIO	1	13091	0.28	13091	3.57163	0.112489	0.106296	0.118681
TRIP12	2	13091	0.03	13091	66.6767	0.00149985	0.000741391	0.00225831
TSC1	8	13091	0.57	13091	14.0431	9.999e-05	-9.59806e-05	0.000295961
TSC2	5	13091	0.2	13091	25.0092	9.999e-05	-9.59806e-05	0.000295961
VEZF1	3	13091	0.23	13091	13.0462	0.0029997	0.00192788	0.00407152
WAC	2	13091	0.16	13091	12.5018	0.00869913	0.00687911	0.0105191
WDFY3	9	13091	0.83	13091	10.8501	9.999e-05	-9.59806e-05	0.000295961
ZBTB20	1	13091	0.18	13091	5.5559	0.110289	0.10415	0.116428
ZMYND8	1	13091	0.8	13091	1.25002	0.245075	0.236645	0.253506
ZNF292	3	13091	0.27	13091	11.1134	0.00259974	0.00160173	0.00359775
ZNF462	2	13091	0.43	13091	4.65172	0.0205979	0.0178142	0.0233817

## Sheet: 1d
gene_symbol	N_carriers_diag	N_diag	avg_N_carriers_undiag	N_undiag	autism_OR	p	p_CI5	p_CI95
AAK1	1	13091	0.28	13091	3.57163	0.0674933	0.0625764	0.0724101
ABHD17C	2	13091	0.15	13091	13.3352	0.00859914	0.00678952	0.0104088
ABHD8	1	13091	0.09	13091	11.1119	0.0951905	0.0894386	0.100942
ACHE	1	13091	0.47	13091	2.12775	0.229277	0.221038	0.237516
ACIN1	1	13091	0.52	13091	1.92315	0.308869	0.299814	0.317924
ACTA2	2	13091	0.39	13091	5.12884	0.0324968	0.0290215	0.035972
ACTN2	5	13091	0.83	13091	6.02602	0.00149985	0.000741391	0.00225831
ACTR3B	1	13091	0.34	13091	2.94132	0.207979	0.200025	0.215934
ACVR1B	1	13091	0.77	13091	1.29872	0.426657	0.416964	0.436351
ADAM10	1	13091	0.36	13091	2.77791	0.165783	0.158495	0.173072
ADAM23	2	13091	0.59	13091	3.3902	0.0473953	0.0432308	0.0515597
ADAMTS10	1	13091	0.56	13091	1.78577	0.260674	0.25207	0.269278
ADCY1	2	13091	0.36	13091	5.55625	0.0440956	0.0400718	0.0481194
ADCY5	1	13091	0.97	13091	1.03093	0.311569	0.302492	0.320646
ADCY9	3	13091	1.8	13091	1.66682	0.158284	0.15113	0.165438
ADGRB1	2	13091	0.61	13091	3.27904	0.0872913	0.0817592	0.0928233
ADGRB2	2	13091	0.73	13091	2.73999	0.0663934	0.0615138	0.0712729
AFF1	5	13091	1.76	13091	2.84161	0.020298	0.0175342	0.0230618
AFF4	2	13091	0.18	13091	11.1127	0.00559944	0.00413697	0.00706191
AFTPH	1	13091	0.24	13091	4.16691	0.124388	0.117919	0.130856
AGAP1	1	13091	0.85	13091	1.17648	0.426857	0.417163	0.436551
AGAP3	1	13091	0.7	13091	1.4286	0.20498	0.197068	0.212891
AGFG1	1	13091	0.19	13091	5.26348	0.0578942	0.053317	0.0624714
AGO1	1	13091	0.32	13091	3.12516	0.186881	0.179241	0.194521
AGO3	1	13091	0.38	13091	2.6317	0.0984902	0.0926501	0.10433
AHCTF1	1	13091	0.64	13091	1.56254	0.259574	0.250982	0.268166
AHCYL1	2	13091	0.89	13091	2.24738	0.126387	0.119875	0.1329
AHCYL2	1	13091	0.84	13091	1.19049	0.251575	0.24307	0.260079
AHNAK	6	13091	2.87	13091	2.09109	0.0365963	0.0329163	0.0402764
AHR	2	13091	1.35	13091	1.48156	0.186981	0.17934	0.194623
AKAP11	4	13091	0.98	13091	4.08257	0.0143986	0.0120638	0.0167333
AKAP6	1	13091	2	13091	0.499962	0.615638	0.606105	0.625172
ALKBH5	1	13091	0.09	13091	11.1119	0.039996	0.0361556	0.0438364
ANK1	2	13091	1.27	13091	1.57489	0.256674	0.248114	0.265235
ANKFY1	3	13091	0.85	13091	3.52999	0.0426957	0.0387334	0.0466581
ANKIB1	1	13091	1	13091	1	0.358664	0.349264	0.368064
ANKRD12	8	13091	4.01	13091	1.99562	0.0392961	0.035488	0.0431041
ANKRD17	1	13091	0.31	13091	3.22598	0.178482	0.170977	0.185987
ANKRD28	1	13091	0.91	13091	1.09891	0.279372	0.270578	0.288166
ANKRD50	1	13091	1.37	13091	0.729906	0.539446	0.529677	0.549215
ANO8	3	13091	1.42	13091	2.11293	0.105989	0.0999564	0.112022
ANP32A	2	13091	0.09	13091	22.2255	0.00369963	0.00250974	0.00488953
AP1G1	2	13091	0.19	13091	10.5278	0.00829917	0.00652113	0.0100772
AP2A2	1	13091	0.98	13091	1.02041	0.49665	0.486851	0.50645
AP2M1	3	13091	0	13091	inf	0.00019998	-7.71504e-05	0.00047711
AP3D1	1	13091	1.59	13091	0.628902	0.564344	0.554626	0.574062
APBB1	3	13091	0.79	13091	3.79811	0.0328967	0.0294009	0.0363925
APC	2	13091	1.58	13091	1.26586	0.337966	0.328696	0.347237
AQR	1	13091	1.28	13091	0.781233	0.389261	0.379705	0.398817
ARF4	1	13091	0.04	13091	25.0018	0.030497	0.0271269	0.033867
ARF5	1	13091	0.1	13091	10.0007	0.0194981	0.0167881	0.022208
ARFGEF1	3	13091	1.23	13091	2.43935	0.0624938	0.0577498	0.0672377
ARHGAP23	3	13091	2.3	13091	1.30442	0.226477	0.218274	0.234681
ARHGAP25	4	13091	0.92	13091	4.34885	0.0049995	0.00361718	0.00638182
ARHGAP26	3	13091	1.47	13091	2.04105	0.123888	0.117431	0.130345
ARHGAP29	1	13091	1.82	13091	0.549416	0.590141	0.580502	0.59978
ARHGAP31	2	13091	1.29	13091	1.55047	0.20268	0.194801	0.210558
ARHGAP32	4	13091	1.85	13091	2.16252	0.0547945	0.0503342	0.0592548
ARHGAP35	1	13091	0.27	13091	3.70391	0.174183	0.166749	0.181616
ARHGAP42	1	13091	1.43	13091	0.699278	0.49585	0.486051	0.50565
ARHGAP44	3	13091	0.9	13091	3.33387	0.0468953	0.0427518	0.0510388
ARHGAP5	6	13091	0.94	13091	6.38545	0.00019998	-7.71504e-05	0.00047711
ARHGEF1	4	13091	2.01	13091	1.99035	0.10449	0.0984943	0.110485
ARHGEF11	2	13091	1.33	13091	1.50384	0.245275	0.236843	0.253708
ARHGEF12	1	13091	2.01	13091	0.497474	0.683832	0.674718	0.692945
ARHGEF17	4	13091	2.65	13091	1.50959	0.182882	0.175305	0.190458
ARHGEF7	1	13091	0.78	13091	1.28207	0.418558	0.40889	0.428227
ARID3A	1	13091	0.45	13091	2.22232	0.258874	0.250289	0.267459
ARID4A	2	13091	0.88	13091	2.27292	0.167783	0.16046	0.175107
ARID5A	1	13091	1.51	13091	0.662226	0.581742	0.572074	0.591409
ARID5B	1	13091	0.16	13091	6.2504	0.0691931	0.0642192	0.074167
ARIH1	1	13091	0	13091	inf	0.050195	0.0459156	0.0544744
ARMC8	1	13091	0.24	13091	4.16691	0.0677932	0.0628662	0.0727202
ARNTL	1	13091	1.04	13091	0.961536	0.544446	0.534685	0.554206
ARRB1	1	13091	0.89	13091	1.1236	0.475352	0.465565	0.48514
ARRDC3	1	13091	0.26	13091	3.84637	0.0552945	0.050815	0.0597739
ASAP1	2	13091	0.78	13091	2.56434	0.105989	0.0999564	0.112022
ASAP2	4	13091	1.42	13091	2.81746	0.0212979	0.0184683	0.0241275
ASIC2	4	13091	1.86	13091	2.15089	0.0630937	0.0583286	0.0678588
ASTN2	1	13091	1.32	13091	0.757557	0.484852	0.475057	0.494647
ASXL2	1	13091	0.34	13091	2.94132	0.209979	0.201996	0.217962
ATAD2	3	13091	2.02	13091	1.48526	0.187481	0.179832	0.195131
ATAD2B	1	13091	0.65	13091	1.5385	0.20228	0.194407	0.210153
ATAD5	2	13091	2.01	13091	0.995024	0.458654	0.448888	0.46842
ATG13	3	13091	0.43	13091	6.97811	0.00909909	0.00723808	0.0109601
ATG2A	10	13091	4.64	13091	2.15606	0.0127987	0.0105957	0.0150018
ATG4B	1	13091	1.61	13091	0.621089	0.530747	0.520966	0.540528
ATL1	1	13091	0.64	13091	1.56254	0.328767	0.31956	0.337974
ATN1	1	13091	0.64	13091	1.56254	0.324468	0.315292	0.333643
ATOH8	1	13091	0.63	13091	1.58735	0.342666	0.333364	0.351967
ATP13A3	1	13091	0.29	13091	3.44846	0.0789921	0.0737057	0.0842785
ATP1A1	2	13091	0.43	13091	4.65172	0.0331967	0.0296855	0.0367078
ATP1A3	2	13091	0.38	13091	5.26381	0.0475952	0.0434224	0.051768
ATP2A2	1	13091	0.7	13091	1.4286	0.349265	0.339921	0.358609
ATP2B1	2	13091	0.06	13091	33.3383	0.00619938	0.00466102	0.00773774
ATP2B2	2	13091	0.23	13091	8.69683	0.0079992	0.00625332	0.00974508
ATP2C1	2	13091	0.79	13091	2.53188	0.070493	0.0654761	0.0755098
ATP6V0A1	1	13091	1	13091	1	0.411059	0.401416	0.420702
ATP9A	5	13091	2.34	13091	2.13719	0.0454955	0.0414112	0.0495797
ATXN1	2	13091	0.84	13091	2.38116	0.0873913	0.0818563	0.0929262
ATXN2L	3	13091	0.53	13091	5.66145	0.0140986	0.0117879	0.0164093
ATXN7	1	13091	0.37	13091	2.70283	0.120188	0.113815	0.126561
ATXN7L1	1	13091	0.38	13091	2.6317	0.206279	0.198349	0.21421
BACH2	1	13091	0.07	13091	14.2867	0.0727927	0.067701	0.0778845
BAG6	3	13091	0.73	13091	4.1103	0.0147985	0.012432	0.017165
BAP1	2	13091	0.23	13091	8.69683	0.0182982	0.0156714	0.020925
BAZ1A	3	13091	1.12	13091	2.67896	0.0565943	0.0520657	0.061123
BAZ1B	1	13091	0.19	13091	5.26348	0.118488	0.112154	0.124822
BAZ2A	1	13091	0.37	13091	2.70283	0.114889	0.108639	0.121138
BCL11B	1	13091	0	13091	inf	0.0491951	0.0449563	0.0534339
BCL9L	1	13091	0.39	13091	2.56422	0.223978	0.215807	0.232149
BCR	2	13091	1.04	13091	1.92322	0.181682	0.174125	0.189239
BECN1	1	13091	0.41	13091	2.43913	0.183982	0.176388	0.191576
BEGAIN	1	13091	0.26	13091	3.84637	0.0912909	0.0856459	0.0969358
BEND3	1	13091	0.82	13091	1.21953	0.310669	0.301599	0.319739
BEND4	2	13091	1.02	13091	1.96093	0.153085	0.146028	0.160142
BICC1	1	13091	1.11	13091	0.900893	0.520348	0.510557	0.530139
BICRAL	1	13091	0.15	13091	6.6671	0.121788	0.115378	0.128197
BNC1	1	13091	0.38	13091	2.6317	0.151485	0.144458	0.158512
BNC2	1	13091	0.28	13091	3.57163	0.124988	0.118506	0.131469
BOD1L1	8	13091	1.83	13091	4.37365	0.00089991	0.000312233	0.00148759
BPTF	1	13091	0.4	13091	2.50011	0.227577	0.21936	0.235794
BRD1	3	13091	0.6	13091	5.00092	0.0133987	0.0111453	0.015652
BRD2	4	13091	1.2	13091	3.33405	0.0242976	0.0212799	0.0273153
BRD4	2	13091	0.32	13091	6.2508	0.0215978	0.0187488	0.0244469
BRD7	1	13091	0.36	13091	2.77791	0.173483	0.166061	0.180904
BRINP1	1	13091	0.12	13091	8.33389	0.0259974	0.0228787	0.0291161
BRPF3	3	13091	0.79	13091	3.79811	0.0316968	0.0282632	0.0351304
BRSK1	3	13091	0.25	13091	12.0025	0.00409959	0.00284728	0.0053519
BRWD1	7	13091	3.28	13091	2.13475	0.0322968	0.0288319	0.0357616
BTAF1	1	13091	0.47	13091	2.12775	0.272373	0.263648	0.281098
C1orf226	1	13091	0	13091	inf	0.0532947	0.0488923	0.057697
C3	2	13091	4.09	13091	0.488919	0.729727	0.721023	0.738431
CACNA1D	2	13091	1.04	13091	1.92322	0.19688	0.189087	0.204674
CACNA1G	5	13091	1.81	13091	2.7631	0.0277972	0.0245753	0.0310191
CACNA1I	3	13091	1.41	13091	2.12792	0.0810919	0.0757418	0.086442
CACNG2	2	13091	0.07	13091	28.5756	0.00589941	0.0043985	0.00740032
CACYBP	2	13091	1.26	13091	1.58739	0.263674	0.255038	0.272309
CALM1	1	13091	0.05	13091	20.0015	0.0427957	0.038829	0.0467625
CAMK1D	1	13091	0.3	13091	3.33351	0.155984	0.148873	0.163096
CAMK2A	1	13091	0.26	13091	3.84637	0.172183	0.164783	0.179582
CAMK2G	1	13091	0.73	13091	1.36989	0.377462	0.367962	0.386963
CAMSAP1	3	13091	1.87	13091	1.60442	0.152785	0.145733	0.159836
CAMSAP2	1	13091	0.5	13091	2.00008	0.169483	0.16213	0.176836
CAMSAP3	1	13091	1.37	13091	0.729906	0.469153	0.459372	0.478934
CAMTA1	5	13091	0.69	13091	7.24876	0.00079992	0.000245825	0.00135401
CAMTA2	4	13091	1.21	13091	3.30649	0.019898	0.017161	0.022635
CAPZA1	1	13091	0.21	13091	4.76219	0.148685	0.141712	0.155658
CAPZB	1	13091	0.07	13091	14.2867	0.0731927	0.0680881	0.0782973
CARD11	1	13091	0.64	13091	1.56254	0.367863	0.358412	0.377314
CARM1	1	13091	0.24	13091	4.16691	0.123288	0.116844	0.129731
CASKIN1	2	13091	0.62	13091	3.22615	0.0865913	0.0810794	0.0921033
CBFA2T2	1	13091	0.34	13091	2.94132	0.132187	0.125549	0.138825
CBLB	2	13091	0.44	13091	4.546	0.0512949	0.0469714	0.0556184
CBX1	1	13091	0.28	13091	3.57163	0.118288	0.111959	0.124618
CBX2	1	13091	0.84	13091	1.19049	0.417758	0.408092	0.427424
CBX4	2	13091	0.11	13091	18.1844	0.00689931	0.005277	0.00852162
CBX5	2	13091	0.75	13091	2.66692	0.109589	0.103467	0.115711
CBX8	2	13091	0.33	13091	6.06138	0.0366963	0.0330114	0.0403812
CCAR1	2	13091	1.16	13091	1.72425	0.142886	0.136027	0.149745
CCNJ	2	13091	0.37	13091	5.40608	0.0259974	0.0228787	0.0291161
CCT3	3	13091	0.11	13091	27.2787	0.0009999	0.000380465	0.00161933
CCT5	1	13091	0.43	13091	2.32568	0.268273	0.25959	0.276957
CCT6A	3	13091	0.51	13091	5.88347	0.0141986	0.0118798	0.0165173
CCT7	1	13091	0.62	13091	1.61295	0.30407	0.295054	0.313085
CD22	1	13091	1.55	13091	0.645134	0.480052	0.47026	0.489844
CDC42BPA	4	13091	2.05	13091	1.95151	0.111489	0.10532	0.117657
CDC42BPB	2	13091	1.34	13091	1.49261	0.250375	0.241884	0.258866
CDC5L	2	13091	0.28	13091	7.1438	0.0212979	0.0184683	0.0241275
CDH6	2	13091	0.79	13091	2.53188	0.118688	0.112349	0.125027
CDH8	1	13091	0.33	13091	3.03046	0.206479	0.198546	0.214413
CDK13	2	13091	0.47	13091	4.25582	0.0368963	0.0332018	0.0405909
CDK17	1	13091	0.54	13091	1.85192	0.30397	0.294955	0.312985
CDK19	2	13091	0.54	13091	3.70412	0.079692	0.0743843	0.0849998
CDYL	1	13091	0.24	13091	4.16691	0.128587	0.122027	0.135148
CECR2	2	13091	0.86	13091	2.32578	0.0857914	0.0803026	0.0912802
CELSR1	4	13091	3.3	13091	1.21219	0.316968	0.307849	0.326088
CELSR3	2	13091	1.83	13091	1.09291	0.39706	0.387471	0.40665
CEP170	4	13091	1.34	13091	2.98568	0.0328967	0.0294009	0.0363925
CEP170B	1	13091	1.63	13091	0.613467	0.564744	0.555027	0.574461
CEP350	3	13091	3.33	13091	0.900878	0.444756	0.435016	0.454495
CEPT1	2	13091	0.39	13091	5.12884	0.0456954	0.0416027	0.0497882
CFH	3	13091	1.26	13091	2.38127	0.089591	0.0839937	0.0951884
CHAF1A	3	13091	0.23	13091	13.0462	0.00119988	0.000521391	0.00187837
CHD1	2	13091	0.3	13091	6.66753	0.0339966	0.0304449	0.0375483
CHD5	4	13091	0.94	13091	4.25631	0.0126987	0.0105042	0.0148932
CHD6	4	13091	1.3	13091	3.07756	0.0286971	0.025425	0.0319693
CHD9	4	13091	1.25	13091	3.20067	0.019998	0.0172543	0.0227417
CHMP6	1	13091	0.26	13091	3.84637	0.161184	0.153977	0.16839
CHORDC1	1	13091	0.61	13091	1.63939	0.237176	0.22884	0.245513
CHRM1	1	13091	0.09	13091	11.1119	0.0376962	0.0339634	0.0414291
CLASP1	2	13091	1	13091	2.00015	0.157584	0.150443	0.164725
CLOCK	1	13091	1.4	13091	0.714264	0.583742	0.574081	0.593403
CLSTN1	3	13091	0.95	13091	3.15839	0.0351965	0.0315848	0.0388081
CLSTN3	3	13091	1.28	13091	2.34406	0.0649935	0.0601621	0.0698249
CLUH	3	13091	1.95	13091	1.53858	0.192381	0.184655	0.200106
CMIP	1	13091	0.2	13091	5.00031	0.127887	0.121342	0.134433
CMTR1	2	13091	0.95	13091	2.10543	0.128087	0.121537	0.134637
CNOT10	1	13091	0.73	13091	1.36989	0.255374	0.246828	0.263921
CNTFR	1	13091	0.67	13091	1.49257	0.308469	0.299417	0.317521
CNTNAP5	1	13091	1.73	13091	0.578002	0.654235	0.644913	0.663556
COG3	3	13091	0.35	13091	8.57316	0.00739926	0.00571962	0.0090789
COL11A1	1	13091	2.04	13091	0.490157	0.627037	0.617559	0.636515
COL11A2	7	13091	4.52	13091	1.54897	0.10339	0.0974224	0.109357
COL12A1	2	13091	3.5	13091	0.571363	0.715628	0.706787	0.72447
COL1A2	1	13091	0.98	13091	1.02041	0.364664	0.35523	0.374097
COL2A1	2	13091	0.6	13091	3.33369	0.090391	0.0847711	0.0960108
COL3A1	2	13091	1.35	13091	1.48156	0.290571	0.281672	0.299469
COL4A1	1	13091	1.13	13091	0.884947	0.532447	0.522668	0.542226
COL5A2	1	13091	0.44	13091	2.27282	0.245675	0.237238	0.254113
COL6A1	2	13091	4.1	13091	0.487727	0.725827	0.717084	0.73457
COPB1	1	13091	0.28	13091	3.57163	0.188181	0.180521	0.195842
COPB2	2	13091	0.35	13091	5.71501	0.0229977	0.0200599	0.0259355
COPS5	1	13091	0.12	13091	8.33389	0.0826917	0.0772939	0.0880896
CORO1C	2	13091	0.93	13091	2.15071	0.159684	0.152505	0.166863
CPEB3	1	13091	0.46	13091	2.174	0.255974	0.247421	0.264528
CREB1	2	13091	0.04	13091	50.0075	0.00169983	0.000892469	0.00250719
CREB3L1	1	13091	0.65	13091	1.5385	0.206779	0.198842	0.214717
CRTC2	2	13091	0.65	13091	3.07724	0.0530947	0.0487002	0.0574892
CS	1	13091	0.48	13091	2.08342	0.109489	0.103369	0.115609
CSMD1	4	13091	4.75	13091	0.842057	0.557344	0.547609	0.567079
CSMD3	5	13091	2.65	13091	1.88713	0.0912909	0.0856459	0.0969358
CSNK1D	1	13091	0.38	13091	2.6317	0.10089	0.094987	0.106793
CSNK1G3	2	13091	1.02	13091	1.96093	0.161884	0.154665	0.169103
CSRNP2	2	13091	0.41	13091	4.87864	0.040396	0.0365372	0.0442547
CTNNA1	1	13091	1.5	13091	0.666641	0.636936	0.627511	0.646361
CTNND1	1	13091	0.5	13091	2.00008	0.292771	0.283853	0.301689
CTR9	2	13091	1.25	13091	1.60009	0.256174	0.247619	0.26473
CUL1	1	13091	0.04	13091	25.0018	0.0287971	0.0255195	0.0320748
CUL2	1	13091	0.34	13091	2.94132	0.213879	0.205842	0.221915
CUL5	1	13091	0.16	13091	6.2504	0.135786	0.129073	0.1425
CUX1	1	13091	0.79	13091	1.26584	0.350965	0.341611	0.360319
CUX2	4	13091	1.45	13091	2.75916	0.0365963	0.0329163	0.0402764
CYFIP1	1	13091	1.58	13091	0.632883	0.489051	0.479254	0.498848
CYFIP2	4	13091	0.72	13091	5.55695	0.0109989	0.00895478	0.013043
CYLD	1	13091	0.68	13091	1.47062	0.240776	0.232396	0.249156
CYP46A1	1	13091	0.53	13091	1.88686	0.147085	0.140143	0.154027
CYTH1	1	13091	0.84	13091	1.19049	0.317768	0.308643	0.326894
DAAM1	1	13091	1.94	13091	0.515427	0.577742	0.568062	0.587423
DAAM2	1	13091	1.35	13091	0.740721	0.475052	0.465265	0.48484
DAB1	1	13091	0.07	13091	14.2867	0.0710929	0.0660563	0.0761294
DACH1	1	13091	0.39	13091	2.56422	0.10089	0.094987	0.106793
DAPK1	4	13091	1.8	13091	2.2226	0.0730927	0.0679913	0.0781941
DBF4	1	13091	0.89	13091	1.1236	0.347465	0.338133	0.356798
DBN1	2	13091	0.85	13091	2.35315	0.155484	0.148382	0.162586
DCAF1	1	13091	0.73	13091	1.36989	0.382362	0.372837	0.391886
DCAF15	2	13091	0.29	13091	6.89745	0.0259974	0.0228787	0.0291161
DCAF5	2	13091	0.76	13091	2.63183	0.119688	0.113326	0.12605
DCAF8	2	13091	0.34	13091	5.8831	0.0172983	0.0147429	0.0198536
DCC	1	13091	0.67	13091	1.49257	0.30317	0.294161	0.312178
DCHS1	2	13091	1.71	13091	1.16962	0.312169	0.303087	0.321251
DCLK2	1	13091	1.51	13091	0.662226	0.643236	0.633847	0.652624
DDI2	1	13091	0.11	13091	9.09153	0.0661934	0.0613207	0.0710661
DDX4	3	13091	0.18	13091	16.6703	0.0009999	0.000380465	0.00161933
DDX42	1	13091	0.63	13091	1.58735	0.30407	0.295054	0.313085
DDX46	3	13091	0.61	13091	4.91893	0.0106989	0.00868257	0.0127153
DEDD	1	13091	0.08	13091	12.5009	0.0821918	0.0768088	0.0875748
DEF6	5	13091	0.81	13091	6.17482	0.00179982	0.000969094	0.00263055
DENND1A	1	13091	1.39	13091	0.719403	0.507249	0.497451	0.517048
DENND2B	1	13091	1.14	13091	0.877184	0.433557	0.423844	0.443269
DENND4A	2	13091	2.16	13091	0.925915	0.508149	0.498351	0.517947
DENND4B	3	13091	3.19	13091	0.940425	0.415558	0.4059	0.425217
DEPDC5	2	13091	2.21	13091	0.904963	0.453155	0.443398	0.462911
DHX15	1	13091	0.18	13091	5.5559	0.0469953	0.0428476	0.051143
DHX36	1	13091	1.44	13091	0.694421	0.522448	0.512658	0.532237
DHX37	2	13091	1.21	13091	1.65299	0.255874	0.247322	0.264426
DICER1	4	13091	1.05	13091	3.81038	0.0127987	0.0105957	0.0150018
DIDO1	2	13091	0.78	13091	2.56434	0.0707929	0.0657662	0.0758197
DIP2B	1	13091	2.69	13091	0.371699	0.725027	0.716277	0.733778
DIP2C	3	13091	0.38	13091	7.89632	0.00249975	0.00152107	0.00347843
DLC1	3	13091	2.02	13091	1.48526	0.176882	0.169404	0.184361
DLG1	4	13091	1.32	13091	3.03092	0.0336966	0.03016	0.0372332
DLG2	1	13091	0.23	13091	4.34808	0.163884	0.156629	0.171139
DLG5	5	13091	1.49	13091	3.3566	0.0107989	0.00877326	0.0128246
DLGAP2	2	13091	0.39	13091	5.12884	0.0334967	0.0299702	0.0370231
DLGAP3	2	13091	0.21	13091	9.52511	0.0237976	0.0208104	0.0267849
DLGAP4	1	13091	0.58	13091	1.72419	0.180182	0.172649	0.187715
DLL1	1	13091	0.05	13091	20.0015	0.0429957	0.0390201	0.0469713
DMTF1	2	13091	0.53	13091	3.77401	0.0722928	0.0672172	0.0773684
DMTN	2	13091	1.25	13091	1.60009	0.19778	0.189973	0.205587
DMXL1	3	13091	2.33	13091	1.28762	0.306169	0.297136	0.315203
DNAJC14	2	13091	0.23	13091	8.69683	0.0194981	0.0167881	0.022208
DNAJC2	1	13091	0.72	13091	1.38892	0.227677	0.219459	0.235896
DNAJC6	2	13091	1.49	13091	1.34233	0.313169	0.304079	0.322258
DNAJC7	1	13091	0.73	13091	1.36989	0.280972	0.272163	0.289781
DNM1	1	13091	1.14	13091	0.877184	0.532647	0.522868	0.542425
DOCK1	3	13091	3.68	13091	0.815175	0.538846	0.529076	0.548616
DOCK2	3	13091	2.19	13091	1.36995	0.234277	0.225975	0.242578
DOCK4	5	13091	1.65	13091	3.03108	0.0116988	0.00959141	0.0138062
DOCK9	3	13091	2.53	13091	1.18581	0.286071	0.277214	0.294929
DOP1A	6	13091	3.87	13091	1.55064	0.145785	0.138869	0.152702
DOT1L	1	13091	0.07	13091	14.2867	0.0166983	0.0141869	0.0192097
DPP10	3	13091	1.02	13091	2.94162	0.0456954	0.0416027	0.0497882
DPP8	2	13091	0.81	13091	2.46936	0.0778922	0.0726396	0.0831448
DPP9	1	13091	0.76	13091	1.31581	0.224178	0.216004	0.232351
DROSHA	4	13091	2.37	13091	1.68797	0.149485	0.142497	0.156473
DSCAML1	3	13091	1.67	13091	1.79659	0.164084	0.156825	0.171342
DSP	3	13091	5.53	13091	0.542391	0.767323	0.759042	0.775605
DST	5	13091	3.15	13091	1.58753	0.146885	0.139947	0.153823
DUSP6	1	13091	0.38	13091	2.6317	0.186681	0.179044	0.194318
DYNC1LI1	1	13091	0.47	13091	2.12775	0.137086	0.130345	0.143827
DYRK1B	1	13091	1.41	13091	0.709198	0.50325	0.49345	0.513049
DYRK2	1	13091	0.62	13091	1.61295	0.30007	0.291088	0.309052
E2F7	2	13091	1.1	13091	1.81831	0.20288	0.194998	0.210761
ECE1	1	13091	1.21	13091	0.826433	0.392661	0.38309	0.402232
ECPAS	3	13091	0.94	13091	3.19199	0.0342966	0.0307297	0.0378634
EEA1	2	13091	1.71	13091	1.16962	0.381162	0.371643	0.390681
EEF2	1	13091	0.05	13091	20.0015	0.0112989	0.00922737	0.0133704
EFEMP1	1	13091	0.24	13091	4.16691	0.0718928	0.0668302	0.0769554
EFNA5	1	13091	0.48	13091	2.08342	0.293371	0.284447	0.302294
EFTUD2	1	13091	0.1	13091	10.0007	0.0946905	0.0889522	0.100429
EGFR	3	13091	2.03	13091	1.47794	0.226077	0.217879	0.234275
EHBP1	5	13091	2.02	13091	2.47581	0.0353965	0.031775	0.039018
EIF3A	1	13091	0.09	13091	11.1119	0.0380962	0.0343444	0.041848
EIF3B	1	13091	0.07	13091	14.2867	0.0721928	0.0671204	0.0772651
EIF3D	2	13091	0.17	13091	11.7664	0.0165983	0.0140944	0.0191023
EIF4E	2	13091	0.51	13091	3.92202	0.0492951	0.0450522	0.0535379
EIF4G2	2	13091	0	13091	inf	0.00329967	0.00217571	0.00442363
EIF4G3	1	13091	0.46	13091	2.174	0.287471	0.278601	0.296341
ELAVL2	2	13091	0.13	13091	15.3868	0.0109989	0.00895478	0.013043
ELAVL4	1	13091	0.33	13091	3.03046	0.208579	0.200616	0.216542
ELF3	2	13091	0.22	13091	9.09215	0.0137986	0.0115123	0.0160849
ELFN2	2	13091	0.81	13091	2.46936	0.0830917	0.077682	0.0885014
ELMO1	1	13091	0.48	13091	2.08342	0.161084	0.153879	0.168289
EMSY	1	13091	0.24	13091	4.16691	0.129487	0.122907	0.136067
EN1	1	13091	0.21	13091	4.76219	0.145185	0.138281	0.15209
ENG	1	13091	0.62	13091	1.61295	0.307169	0.298128	0.316211
EP400	3	13091	1.98	13091	1.51527	0.190981	0.183277	0.198685
EPB41L4B	1	13091	0.65	13091	1.5385	0.371563	0.362092	0.381034
EPC1	1	13091	0.13	13091	7.69282	0.0955904	0.0898278	0.101353
EPHA7	1	13091	1.13	13091	0.884947	0.522548	0.512758	0.532337
EPHB1	2	13091	2.05	13091	0.975606	0.441956	0.432223	0.451689
EPHB2	2	13091	0.87	13091	2.29905	0.166183	0.158888	0.173479
EPS15L1	4	13091	1.54	13091	2.59789	0.0486951	0.0444768	0.0529134
EPS8	3	13091	0.86	13091	3.48894	0.0305969	0.0272215	0.0339723
ERN1	3	13091	2.73	13091	1.09892	0.39546	0.385878	0.405043
ESCO1	3	13091	1.43	13091	2.09815	0.0925907	0.0869098	0.0982717
ESPL1	2	13091	0.73	13091	2.73999	0.0766923	0.071477	0.0819077
ETV1	1	13091	0.86	13091	1.1628	0.426457	0.416764	0.43615
ETV3	1	13091	0.39	13091	2.56422	0.153085	0.146028	0.160142
EXOC3	1	13091	0.58	13091	1.72419	0.221378	0.213241	0.229515
EXOC5	1	13091	0.14	13091	7.14333	0.118488	0.112154	0.124822
EXOC8	1	13091	0	13091	inf	0.050095	0.0458196	0.0543703
EXT1	2	13091	0.41	13091	4.87864	0.0424958	0.0385423	0.0464492
EZH2	1	13091	0.37	13091	2.70283	0.090091	0.0844796	0.0957024
FAF1	1	13091	0.04	13091	25.0018	0.00859914	0.00678952	0.0104088
FAF2	1	13091	0.26	13091	3.84637	0.162084	0.154861	0.169307
FAM135A	2	13091	2.23	13091	0.896845	0.415758	0.406099	0.425418
FAM135B	1	13091	1.01	13091	0.990098	0.463154	0.453381	0.472927
FAM171A1	1	13091	0.85	13091	1.17648	0.366963	0.357517	0.37641
FAM193B	1	13091	1.51	13091	0.662226	0.639736	0.630327	0.649145
FASN	2	13091	0.91	13091	2.19799	0.136886	0.13015	0.143623
FAXC	2	13091	0.53	13091	3.77401	0.0764924	0.0712832	0.0817015
FBL	1	13091	0.5	13091	2.00008	0.244876	0.236448	0.253303
FBN2	8	13091	2.09	13091	3.82948	0.00189981	0.00104636	0.00275326
FBXL20	1	13091	0.73	13091	1.36989	0.305169	0.296145	0.314194
FBXL5	1	13091	0.88	13091	1.13637	0.351365	0.342008	0.360721
FBXO21	1	13091	0.63	13091	1.58735	0.360064	0.350656	0.369472
FBXO22	1	13091	0.27	13091	3.70391	0.182382	0.174813	0.18995
FBXO28	1	13091	0.11	13091	9.09153	0.0670933	0.0621899	0.0719966
FBXO3	2	13091	0.7	13091	2.85743	0.110389	0.104247	0.116531
FBXO38	1	13091	1.62	13091	0.617255	0.627137	0.61766	0.636615
FBXO41	2	13091	0.54	13091	3.70412	0.0629937	0.0582321	0.0677553
FBXO42	1	13091	0.43	13091	2.32568	0.220778	0.212649	0.228907
FBXW7	1	13091	0.61	13091	1.63939	0.324168	0.314994	0.333341
FCHO1	1	13091	1.31	13091	0.763341	0.416658	0.406996	0.426321
FCHO2	2	13091	0.68	13091	2.94147	0.0688931	0.0639292	0.073857
FGFR1	2	13091	0.72	13091	2.77805	0.0754925	0.0703147	0.0806702
FGFR2	1	13091	0.33	13091	3.03046	0.130387	0.123787	0.136987
FIGN	2	13091	0.53	13091	3.77401	0.0451955	0.0411241	0.0492668
FJX1	1	13091	0.83	13091	1.20483	0.435056	0.42534	0.444773
FKBP8	1	13091	0.17	13091	5.88273	0.0824918	0.0770998	0.0878837
FLNC	4	13091	2.31	13091	1.73183	0.132287	0.125647	0.138927
FLT1	1	13091	1.12	13091	0.892849	0.509249	0.499451	0.519047
FMNL2	1	13091	1.88	13091	0.531879	0.616138	0.606607	0.62567
FN1	1	13091	1.7	13091	0.588204	0.60154	0.591945	0.611135
FNBP4	5	13091	0.71	13091	7.04456	0.0009999	0.000380465	0.00161933
FNIP1	1	13091	0.81	13091	1.23459	0.293271	0.284348	0.302193
FNIP2	2	13091	0.96	13091	2.0835	0.111489	0.10532	0.117657
FNTA	1	13091	1.15	13091	0.869555	0.425357	0.415668	0.435047
FOSB	1	13091	0.22	13091	4.54573	0.0891911	0.083605	0.0947772
FOXJ2	1	13091	0.3	13091	3.33351	0.147885	0.140928	0.154843
FOXJ3	1	13091	0.36	13091	2.77791	0.240176	0.231803	0.248548
FRMD4B	1	13091	1.87	13091	0.534724	0.690131	0.681068	0.699194
FRMD5	4	13091	0.88	13091	4.54654	0.00729927	0.00563094	0.00896761
FXR2	2	13091	0.08	13091	25.0037	0.00369963	0.00250974	0.00488953
FYN	1	13091	0	13091	inf	0.0520948	0.0477395	0.05645
FZD5	1	13091	0.26	13091	3.84637	0.0594941	0.054858	0.0641301
FZR1	1	13091	0.35	13091	2.85728	0.165283	0.158004	0.172563
G3BP2	1	13091	0.17	13091	5.88273	0.0837916	0.0783612	0.089222
GAB2	3	13091	1.33	13091	2.25593	0.0671933	0.0622865	0.0721
GABBR1	1	13091	0.68	13091	1.47062	0.381462	0.371942	0.390982
GABRB1	1	13091	0.23	13091	4.34808	0.0614939	0.0567855	0.0662022
GALNT13	2	13091	1.02	13091	1.96093	0.111689	0.105515	0.117862
GAPVD1	2	13091	0.65	13091	3.07724	0.0780922	0.0728334	0.0833509
GATA2	1	13091	0.17	13091	5.88273	0.0417958	0.0378736	0.045718
GATA6	1	13091	0.99	13091	1.0101	0.457854	0.44809	0.467619
GCLM	1	13091	0.24	13091	4.16691	0.0723928	0.0673139	0.0774716
GDA	3	13091	0.73	13091	4.1103	0.0257974	0.0226904	0.0289045
GGA1	2	13091	1.07	13091	1.86929	0.141986	0.135145	0.148827
GID4	1	13091	0.48	13091	2.08342	0.29507	0.286132	0.304009
GLG1	2	13091	0.33	13091	6.06138	0.0252975	0.0222199	0.028375
GLI2	1	13091	1.28	13091	0.781233	0.478152	0.468362	0.487942
GLI3	1	13091	1.21	13091	0.826433	0.525447	0.515661	0.535234
GLYR1	2	13091	1.12	13091	1.78583	0.148585	0.141614	0.155556
GPRIN1	1	13091	0	13091	inf	0.0513949	0.0470674	0.0557224
GRAMD4	1	13091	0.97	13091	1.03093	0.387661	0.378112	0.39721
GREB1L	1	13091	0.26	13091	3.84637	0.090491	0.0848683	0.0961136
GRID1	2	13091	0.44	13091	4.546	0.0250975	0.0220318	0.0281632
GRID2	1	13091	0.64	13091	1.56254	0.249775	0.241291	0.258259
GRIK3	6	13091	0.41	13091	14.6404	9.999e-05	-9.59806e-05	0.000295961
GRIK5	1	13091	0.75	13091	1.33336	0.40256	0.392948	0.412171
GRIN2A	3	13091	0.5	13091	6.00115	0.0130987	0.0108703	0.015327
GRIN2D	1	13091	0.65	13091	1.5385	0.239776	0.231408	0.248144
GRM7	3	13091	0.77	13091	3.89677	0.0184982	0.0158573	0.021139
GSK3A	1	13091	0.06	13091	16.6679	0.0643936	0.0595829	0.0692042
GTF2H1	1	13091	0.5	13091	2.00008	0.156484	0.149364	0.163605
GTF2IRD1	1	13091	0.29	13091	3.44846	0.0777922	0.0725427	0.0830417
GTPBP1	2	13091	0.38	13091	5.26381	0.0305969	0.0272215	0.0339723
HCFC2	1	13091	0.38	13091	2.6317	0.0993901	0.0935263	0.105254
HCN1	2	13091	0.05	13091	40.006	0.00279972	0.00176414	0.0038353
HCN4	1	13091	0.82	13091	1.21953	0.310069	0.301004	0.319134
HDAC2	1	13091	0.09	13091	11.1119	0.039696	0.0358694	0.0435226
HDAC4	2	13091	0.39	13091	5.12884	0.0506949	0.0463954	0.0549944
HDAC5	1	13091	0.47	13091	2.12775	0.292571	0.283654	0.301487
HDAC7	1	13091	0.68	13091	1.47062	0.244676	0.23625	0.253101
HDAC9	3	13091	0.81	13091	3.70432	0.0217978	0.0189359	0.0246597
HEATR1	2	13091	1.8	13091	1.11113	0.39846	0.388865	0.408055
HECW1	3	13091	2.26	13091	1.32751	0.30367	0.294657	0.312682
HERC4	1	13091	0.62	13091	1.61295	0.341666	0.332371	0.350961
HERPUD1	2	13091	0.95	13091	2.10543	0.109989	0.103857	0.116121
HIC2	1	13091	0.16	13091	6.2504	0.0739926	0.0688624	0.0791228
HIP1	4	13091	1.12	13091	3.57221	0.019798	0.0170678	0.0225283
HIPK1	1	13091	1.05	13091	0.952377	0.50395	0.49415	0.513749
HIPK2	2	13091	0.83	13091	2.40985	0.112989	0.106784	0.119193
HIVEP1	1	13091	2.03	13091	0.492572	0.717928	0.709108	0.726748
HIVEP3	1	13091	1.97	13091	0.507577	0.643436	0.634048	0.652823
HK1	1	13091	1.27	13091	0.787385	0.528747	0.518964	0.53853
HMGCR	3	13091	0.69	13091	4.34859	0.020098	0.0173476	0.0228484
HMGCS1	1	13091	0.55	13091	1.81824	0.324368	0.315193	0.333543
HMGXB3	2	13091	1.73	13091	1.15609	0.39536	0.385778	0.404943
HNRNPD	2	13091	0	13091	inf	0.00259974	0.00160173	0.00359775
HNRNPF	1	13091	0.04	13091	25.0018	0.0288971	0.0256139	0.0321803
HNRNPLL	1	13091	0.79	13091	1.26584	0.412359	0.402711	0.422007
HNRNPUL2	1	13091	0.26	13091	3.84637	0.186881	0.179241	0.194521
HOMER3	2	13091	1.47	13091	1.3606	0.327167	0.317972	0.336363
HOXA3	1	13091	0.6	13091	1.66672	0.254575	0.246037	0.263112
HPN	1	13091	0.34	13091	2.94132	0.207179	0.199236	0.215122
HSF2	1	13091	0.62	13091	1.61295	0.221678	0.213537	0.229819
HSP90AB1	4	13091	0.69	13091	5.79857	0.00439956	0.00310244	0.00569668
HSP90B1	2	13091	1.24	13091	1.613	0.219778	0.211662	0.227894
HSPA12A	2	13091	0.7	13091	2.85743	0.0859914	0.0804968	0.091486
HSPA8	3	13091	0.35	13091	8.57316	0.00419958	0.00293215	0.00546701
HSPD1	1	13091	0.26	13091	3.84637	0.175082	0.167634	0.182531
HSPH1	2	13091	0.61	13091	3.27904	0.0590941	0.0544726	0.0637156
HTT	3	13091	2.41	13091	1.24487	0.332567	0.323333	0.3418
HUNK	1	13091	1.25	13091	0.799985	0.576242	0.566557	0.585927
HYOU1	2	13091	1.34	13091	1.49261	0.273173	0.26444	0.281906
IFNGR2	1	13091	0.43	13091	2.32568	0.232177	0.223902	0.240452
IGF1R	1	13091	0.99	13091	1.0101	0.406059	0.396434	0.415684
IGF2R	3	13091	2.23	13091	1.34537	0.247875	0.239413	0.256338
IKZF2	1	13091	0.44	13091	2.27282	0.270673	0.261965	0.279381
IKZF3	1	13091	0.15	13091	6.6671	0.060094	0.0554361	0.0647519
IL6ST	1	13091	0.77	13091	1.29872	0.346565	0.337239	0.355892
ILDR2	2	13091	0.91	13091	2.19799	0.0978902	0.092066	0.103714
ILKAP	1	13091	0.66	13091	1.51519	0.293971	0.285042	0.302899
INCENP	3	13091	1.66	13091	1.80741	0.165883	0.158593	0.173174
INF2	2	13091	1.47	13091	1.3606	0.232677	0.224395	0.240958
INHBA	1	13091	0.06	13091	16.6679	0.0584942	0.0538947	0.0630936
INO80D	3	13091	0.56	13091	5.35814	0.0140986	0.0117879	0.0164093
INTS2	2	13091	1.02	13091	1.96093	0.193881	0.186132	0.201629
INTS3	1	13091	0.76	13091	1.31581	0.254875	0.246333	0.263416
INTS6	1	13091	0.26	13091	3.84637	0.0850915	0.079623	0.09056
IP6K1	1	13091	0.13	13091	7.69282	0.0954905	0.0897305	0.10125
IP6K2	1	13091	0.95	13091	1.05264	0.392961	0.383388	0.402533
IPO9	1	13091	0.31	13091	3.22598	0.10069	0.0947922	0.106588
IQGAP1	4	13091	2.09	13091	1.91415	0.0887911	0.0832163	0.0943659
IREB2	3	13091	1.11	13091	2.70309	0.0494951	0.045244	0.0537461
IRF8	1	13091	0.36	13091	2.77791	0.231977	0.223704	0.240249
IRS2	1	13091	0.88	13091	1.13637	0.313369	0.304277	0.32246
ISY1	1	13091	0.29	13091	3.44846	0.148885	0.141908	0.155862
ITGA5	2	13091	0.98	13091	2.04098	0.112989	0.106784	0.119193
ITPK1	1	13091	0.46	13091	2.174	0.183582	0.175994	0.191169
ITPR1	4	13091	2.82	13091	1.41857	0.217278	0.209196	0.225361
ITSN1	11	13091	2.15	13091	5.11974	9.999e-05	-9.59806e-05	0.000295961
IWS1	1	13091	0.64	13091	1.56254	0.251975	0.243466	0.260484
JADE2	1	13091	0.62	13091	1.61295	0.179382	0.171862	0.186902
JAG2	1	13091	0.68	13091	1.47062	0.20188	0.194013	0.209747
JAK2	3	13091	1.91	13091	1.57081	0.178082	0.170584	0.18558
JAKMIP1	3	13091	0.7	13091	4.28647	0.0278972	0.0246697	0.0311247
JAKMIP2	3	13091	0.61	13091	4.91893	0.0183982	0.0157643	0.021032
JARID2	1	13091	0.07	13091	14.2867	0.0721928	0.0671204	0.0772651
JMY	6	13091	2.12	13091	2.83103	0.0116988	0.00959141	0.0138062
JPH3	2	13091	0.19	13091	10.5278	0.0165983	0.0140944	0.0191023
KANSL3	1	13091	0.79	13091	1.26584	0.435956	0.426238	0.445675
KAT2B	1	13091	1.96	13091	0.510167	0.593041	0.583412	0.602669
KAT6A	2	13091	0.13	13091	15.3868	0.0116988	0.00959141	0.0138062
KAT6B	1	13091	0.2	13091	5.00031	0.131787	0.125157	0.138416
KAT7	1	13091	0.1	13091	10.0007	0.049895	0.0456278	0.0541623
KBTBD2	3	13091	1.07	13091	2.80415	0.0657934	0.0609344	0.0706524
KCNA2	1	13091	1.66	13091	0.602379	0.60054	0.590941	0.610139
KCNN3	1	13091	0.66	13091	1.51519	0.189381	0.181702	0.19706
KCNQ5	1	13091	0.32	13091	3.12516	0.110289	0.10415	0.116428
KDM2A	1	13091	0.35	13091	2.85728	0.230077	0.221828	0.238326
KDM7A	1	13091	0.49	13091	2.0409	0.238776	0.23042	0.247132
KHDRBS1	1	13091	0.4	13091	2.50011	0.252575	0.244059	0.26109
KIAA1549	2	13091	1.25	13091	1.60009	0.186881	0.179241	0.194521
KIAA2026	2	13091	1.88	13091	1.06384	0.428457	0.418758	0.438156
KIF13A	4	13091	3.45	13091	1.15947	0.286371	0.277511	0.295231
KIF1B	2	13091	1.03	13091	1.94189	0.119788	0.113424	0.126152
KIF1C	5	13091	1.47	13091	3.40228	0.0124988	0.0103214	0.0146761
KIF26B	2	13091	1.72	13091	1.16282	0.377562	0.368061	0.387063
KIF3C	1	13091	0.33	13091	3.03046	0.131587	0.124962	0.138212
KIF5C	1	13091	0.5	13091	2.00008	0.254175	0.245641	0.262708
KIRREL1	1	13091	1.12	13091	0.892849	0.539146	0.529377	0.548916
KLF4	1	13091	0.61	13091	1.63939	0.192981	0.185246	0.200715
KLF7	1	13091	0.05	13091	20.0015	0.0405959	0.036728	0.0444639
KLHDC10	1	13091	0.49	13091	2.0409	0.135086	0.128387	0.141786
KLHL2	3	13091	1.42	13091	2.11293	0.116088	0.10981	0.122367
KMT2B	1	13091	0.04	13091	25.0018	0.0253975	0.022314	0.028481
KMT2D	1	13091	0.54	13091	1.85192	0.138386	0.131619	0.145154
KPNA4	1	13091	0.39	13091	2.56422	0.233177	0.224889	0.241464
KSR2	3	13091	1.01	13091	2.97075	0.0669933	0.0620933	0.0718933
L3MBTL3	2	13091	0.15	13091	13.3352	0.00829917	0.00652113	0.0100772
LAMA5	6	13091	9.8	13091	0.612067	0.788721	0.78072	0.796722
LARP4	1	13091	0.27	13091	3.70391	0.168483	0.161147	0.175819
LARP4B	1	13091	0.06	13091	16.6679	0.0584942	0.0538947	0.0630936
LASP1	1	13091	0.12	13091	8.33389	0.0817918	0.0764208	0.0871629
LCORL	1	13091	0.81	13091	1.23459	0.409559	0.399921	0.419197
LDB2	1	13091	0.49	13091	2.0409	0.182982	0.175404	0.19056
LEMD3	2	13091	0.73	13091	2.73999	0.10349	0.0975198	0.109459
LEPR	4	13091	1.85	13091	2.16252	0.0813919	0.0760328	0.0867509
LHX2	2	13091	0.04	13091	50.0075	0.00379962	0.00259381	0.00500543
LHX6	2	13091	0.47	13091	4.25582	0.0509949	0.0466834	0.0553064
LIMCH1	3	13091	3.36	13091	0.892833	0.505849	0.496051	0.515648
LIMK1	4	13091	1.26	13091	3.17527	0.0192981	0.0166018	0.0219943
LIN52	1	13091	0.49	13091	2.0409	0.176082	0.168617	0.183547
LIN9	2	13091	0.49	13091	4.0821	0.0629937	0.0582321	0.0677553
LMNA	1	13091	0.45	13091	2.22232	0.123188	0.116746	0.129629
LMTK2	4	13091	1.4	13091	2.85771	0.0418958	0.0379691	0.0458225
LMTK3	3	13091	0.58	13091	5.17337	0.00739926	0.00571962	0.0090789
LNPEP	3	13091	1.03	13091	2.91306	0.0360964	0.0324406	0.0397522
LOX	2	13091	0.32	13091	6.2508	0.0340966	0.0305398	0.0376534
LRCH1	1	13091	0.58	13091	1.72419	0.245575	0.237139	0.254011
LRFN1	1	13091	0.46	13091	2.174	0.261174	0.252565	0.269783
LRFN3	1	13091	0.54	13091	1.85192	0.305669	0.29664	0.314699
LRP1	4	13091	0.76	13091	5.26446	0.00219978	0.00128156	0.003118
LRP12	4	13091	1.14	13091	3.50954	0.0125987	0.0104128	0.0147847
LRP1B	3	13091	3.26	13091	0.920227	0.49745	0.487651	0.50725
LRP2	10	13091	4.29	13091	2.33202	0.00969903	0.00777823	0.0116198
LRP5	2	13091	3.12	13091	0.640971	0.60244	0.592848	0.612031
LRP6	1	13091	1.02	13091	0.980391	0.476652	0.466864	0.486441
LRRC1	1	13091	0.38	13091	2.6317	0.212079	0.204067	0.22009
LRRC25	1	13091	0.9	13091	1.11112	0.282472	0.273648	0.291295
LRRC4	1	13091	0.16	13091	6.2504	0.0753925	0.0702179	0.0805671
LRRC7	2	13091	0.28	13091	7.1438	0.0207979	0.018001	0.0235948
LRRC8B	2	13091	0.78	13091	2.56434	0.0859914	0.0804968	0.091486
LRRC8D	2	13091	1	13091	2.00015	0.123388	0.116942	0.129833
LRRN1	1	13091	0.3	13091	3.33351	0.146985	0.140045	0.153925
LSAMP	1	13091	0.5	13091	2.00008	0.249775	0.241291	0.258259
LYN	1	13091	0.25	13091	4.00023	0.146085	0.139163	0.153008
LZTS3	2	13091	0.49	13091	4.0821	0.0563944	0.0518732	0.0609155
MACF1	2	13091	0.64	13091	3.12532	0.0940906	0.0883686	0.0998126
MAF1	1	13091	0.11	13091	9.09153	0.0649935	0.0601621	0.0698249
MAFB	1	13091	0	13091	inf	0.0512949	0.0469714	0.0556184
MAGI1	1	13091	1.71	13091	0.584764	0.580042	0.570369	0.589715
MAGI2	5	13091	1.6	13091	3.12581	0.0136986	0.0114205	0.0159768
MALT1	2	13091	1.17	13091	1.70951	0.185381	0.177765	0.192998
MAML1	2	13091	0.26	13091	7.69333	0.0152985	0.0128929	0.017704
MAML2	3	13091	0.82	13091	3.65915	0.0390961	0.0352973	0.0428948
MAML3	2	13091	1.66	13091	1.20485	0.367763	0.358313	0.377214
MAN1A2	3	13091	0.59	13091	5.08568	0.0177982	0.0152069	0.0203896
MAP1B	2	13091	0.02	13091	100.015	0.00059994	0.000120032	0.00107985
MAP2K7	1	13091	0.07	13091	14.2867	0.0215978	0.0187488	0.0244469
MAP3K1	2	13091	1.09	13091	1.83499	0.163984	0.156727	0.17124
MAP3K12	1	13091	0.92	13091	1.08696	0.336166	0.326908	0.345425
MAP3K4	2	13091	1.53	13091	1.30724	0.280172	0.27137	0.288974
MAP3K5	4	13091	1.11	13091	3.6044	0.0181982	0.0155784	0.0208179
MAP4K4	4	13091	1.48	13091	2.70322	0.0256974	0.0225963	0.0287986
MAP7D1	1	13091	0.72	13091	1.38892	0.319468	0.31033	0.328606
MAPK8IP1	3	13091	0.4	13091	7.50149	0.00959904	0.00768807	0.01151
MAPK8IP2	1	13091	0.22	13091	4.54573	0.0940906	0.0883686	0.0998126
MAPKAP1	2	13091	0.78	13091	2.56434	0.118988	0.112642	0.125334
MAPRE1	2	13091	0.32	13091	6.2508	0.0133987	0.0111453	0.015652
MARCHF6	1	13091	0.25	13091	4.00023	0.0709929	0.0659596	0.0760262
MARF1	2	13091	0.61	13091	3.27904	0.0785921	0.073318	0.0838663
MARK2	5	13091	0.52	13091	9.61868	9.999e-05	-9.59806e-05	0.000295961
MAST1	1	13091	1.2	13091	0.833321	0.50125	0.49145	0.511049
MAST3	3	13091	2.13	13091	1.40854	0.272873	0.264143	0.281603
MBD1	2	13091	1.54	13091	1.29875	0.316868	0.30775	0.325987
MBD3	2	13091	0.45	13091	4.44497	0.0270973	0.0239151	0.0302795
MBD6	2	13091	1.87	13091	1.06953	0.416358	0.406697	0.42602
MCM6	1	13091	1.53	13091	0.653568	0.477152	0.467363	0.486942
MDGA1	3	13091	1.75	13091	1.71445	0.135186	0.128485	0.141888
MDGA2	2	13091	0.47	13091	4.25582	0.0565943	0.0520657	0.061123
MDN1	7	13091	7.9	13091	0.886015	0.536546	0.526773	0.54632
MECOM	2	13091	0.28	13091	7.1438	0.019998	0.0172543	0.0227417
MED1	1	13091	0.54	13091	1.85192	0.311769	0.30269	0.320847
MED12L	1	13091	1.01	13091	0.990098	0.461454	0.451684	0.471224
MED15	2	13091	1.05	13091	1.9049	0.192881	0.185148	0.200614
MEF2A	1	13091	1.21	13091	0.826433	0.561144	0.551418	0.57087
MEF2D	3	13091	0.24	13091	12.5026	0.00279972	0.00176414	0.0038353
MEMO1	1	13091	0.06	13091	16.6679	0.0587941	0.0541837	0.0634046
MEN1	1	13091	0	13091	inf	0.0535946	0.0491806	0.0580087
MET	3	13091	1.38	13091	2.17418	0.10129	0.0953766	0.107203
MFN2	1	13091	1.51	13091	0.662226	0.549745	0.539994	0.559496
MGA	1	13091	0.57	13091	1.75444	0.221178	0.213044	0.229312
MGAT1	1	13091	0.2	13091	5.00031	0.125387	0.118897	0.131878
MGAT5	1	13091	0.76	13091	1.31581	0.349165	0.339822	0.358508
MICAL3	3	13091	1.16	13091	2.58657	0.0484952	0.0442851	0.0527052
MIDEAS	1	13091	1.03	13091	0.970872	0.415058	0.405401	0.424716
MIER3	1	13091	0.36	13091	2.77791	0.169883	0.162523	0.177243
MINK1	1	13091	1.24	13091	0.806437	0.453355	0.443598	0.463111
MLLT10	1	13091	1.83	13091	0.546413	0.610639	0.601082	0.620196
MLLT6	1	13091	0.85	13091	1.17648	0.436856	0.427135	0.446577
MLXIP	2	13091	1.86	13091	1.07528	0.341766	0.33247	0.351062
MOB4	1	13091	0.31	13091	3.22598	0.0672933	0.0623831	0.0722034
MORC2	1	13091	0.81	13091	1.23459	0.250075	0.241588	0.258562
MORC3	3	13091	0.71	13091	4.22609	0.0220978	0.0192167	0.0249789
MPRIP	1	13091	1.81	13091	0.552452	0.541646	0.53188	0.551411
MRAS	1	13091	0.02	13091	50.0037	0.00609939	0.00457341	0.00762537
MRC2	4	13091	2.76	13091	1.44941	0.189981	0.182293	0.197669
MRTFA	1	13091	0.69	13091	1.44931	0.19878	0.190959	0.206602
MSANTD2	2	13091	0.72	13091	2.77805	0.122088	0.115671	0.128504
MSH2	1	13091	1.01	13091	0.990098	0.319968	0.310826	0.32911
MSL1	1	13091	0.32	13091	3.12516	0.184182	0.176584	0.191779
MTA1	2	13091	0.24	13091	8.33445	0.0262974	0.0231612	0.0294336
MTF2	2	13091	0.41	13091	4.87864	0.0277972	0.0245753	0.0310191
MTMR3	3	13091	0.75	13091	4.00069	0.0309969	0.0276002	0.0343936
MTMR4	4	13091	0.66	13091	6.06215	0.00319968	0.00209282	0.00430654
MTOR	7	13091	2.64	13091	2.6524	0.0129987	0.0107788	0.0152187
MTSS1	1	13091	0.4	13091	2.50011	0.238676	0.230322	0.247031
MTUS2	4	13091	1.98	13091	2.02051	0.0720928	0.0670237	0.0771619
MUC5B	4	13091	2.43	13091	1.64629	0.129187	0.122613	0.135761
MYC	1	13091	0.18	13091	5.5559	0.0437956	0.0397849	0.0478064
MYCBP2	10	13091	3.26	13091	3.06907	0.00119988	0.000521391	0.00187837
MYH10	3	13091	0.77	13091	3.89677	0.0266973	0.023538	0.0298566
MYH14	5	13091	3.88	13091	1.28877	0.224278	0.216103	0.232452
MYH9	2	13091	0.93	13091	2.15071	0.176982	0.169502	0.184462
MYO16	1	13091	2.23	13091	0.448388	0.721828	0.713046	0.73061
MYO18A	4	13091	1.33	13091	3.00813	0.0215978	0.0187488	0.0244469
MYO9A	3	13091	4.61	13091	0.650679	0.685231	0.676129	0.694334
MYO9B	1	13091	1.71	13091	0.584764	0.524848	0.51506	0.534635
MYT1	2	13091	0.08	13091	25.0037	0.00249975	0.00152107	0.00347843
NAA25	1	13091	0.69	13091	1.44931	0.339466	0.330185	0.348747
NAA30	2	13091	0.39	13091	5.12884	0.0318968	0.0284528	0.0353409
NAA35	1	13091	0.46	13091	2.174	0.283172	0.274342	0.292002
NAMPT	2	13091	0.34	13091	5.8831	0.0406959	0.0368235	0.0445684
NASP	1	13091	1.45	13091	0.689631	0.517848	0.508055	0.527641
NAV1	2	13091	1.34	13091	1.49261	0.284572	0.275728	0.293415
NAV2	5	13091	1.66	13091	3.01282	0.0115988	0.00950034	0.0136973
NAV3	5	13091	0.54	13091	9.26242	0.00039996	8.07759e-06	0.000791842
NBEAL2	8	13091	5.98	13091	1.338	0.177982	0.170486	0.185479
NCAM1	1	13091	0.15	13091	6.6671	0.122288	0.115867	0.128709
NCKAP1L	2	13091	1.11	13091	1.80192	0.158184	0.151032	0.165336
NCOA3	2	13091	0.91	13091	2.19799	0.127787	0.121244	0.13433
NCOA6	1	13091	0.71	13091	1.40848	0.390861	0.381298	0.400424
NCOR1	8	13091	1.25	13091	6.4033	0.00029997	-3.94271e-05	0.000639367
NCOR2	3	13091	0.89	13091	3.37133	0.0208979	0.0180944	0.0237014
NCSTN	2	13091	0.75	13091	2.66692	0.0652935	0.0604517	0.0701353
NDEL1	1	13091	0.47	13091	2.12775	0.292071	0.283159	0.300983
NDFIP1	1	13091	0.05	13091	20.0015	0.0108989	0.008864	0.0129338
NEDD4L	1	13091	1.16	13091	0.862058	0.355064	0.345686	0.364443
NEGR1	2	13091	0.24	13091	8.33445	0.010399	0.00841076	0.0123872
NEO1	5	13091	1.34	13091	3.73239	0.009999	0.00804902	0.011949
NFAT5	1	13091	0.51	13091	1.96086	0.143286	0.136419	0.150152
NFATC2	1	13091	0.78	13091	1.28207	0.427257	0.417562	0.436953
NFATC3	1	13091	2.08	13091	0.48073	0.678632	0.669479	0.687785
NFE2L1	3	13091	1.01	13091	2.97075	0.0405959	0.036728	0.0444639
NFIA	1	13091	0.14	13091	7.14333	0.105889	0.0998589	0.11192
NFIB	2	13091	0.48	13091	4.16715	0.0545945	0.0501419	0.0590472
NFIX	2	13091	0.03	13091	66.6767	0.00149985	0.000741391	0.00225831
NFKB1	1	13091	0.33	13091	3.03046	0.190281	0.182588	0.197974
NFKB2	1	13091	0.04	13091	25.0018	0.0318968	0.0284528	0.0353409
NFKBIZ	2	13091	0.36	13091	5.55625	0.0393961	0.0355834	0.0432088
NIPA2	1	13091	0.52	13091	1.92315	0.153585	0.146518	0.160651
NISCH	2	13091	1.73	13091	1.15609	0.349965	0.340617	0.359313
NKD1	1	13091	0.43	13091	2.32568	0.242576	0.234175	0.250977
NKTR	6	13091	3.72	13091	1.61318	0.116388	0.110103	0.122674
NNT	2	13091	1.59	13091	1.2579	0.307769	0.298723	0.316816
NODAL	1	13091	0.58	13091	1.72419	0.252075	0.243565	0.260585
NOL4L	1	13091	0.17	13091	5.88273	0.0892911	0.0837021	0.09488
NOL6	3	13091	1.47	13091	2.04105	0.134287	0.127604	0.140969
NOS1	1	13091	1.36	13091	0.735274	0.59874	0.589134	0.608347
NOTCH1	2	13091	0.16	13091	12.5018	0.00989901	0.00795871	0.0118393
NOTCH3	3	13091	2.48	13091	1.20973	0.342566	0.333265	0.351867
NPAS1	1	13091	1.1	13091	0.909084	0.354265	0.344891	0.363639
NPAS2	1	13091	0.35	13091	2.85728	0.228077	0.219854	0.236301
NPAS3	1	13091	0.45	13091	2.22232	0.244076	0.235657	0.252494
NPTN	1	13091	0.28	13091	3.57163	0.191581	0.183868	0.199294
NR2C2	1	13091	0.25	13091	4.00023	0.148785	0.14181	0.15576
NR2F1	1	13091	0	13091	inf	0.0532947	0.0488923	0.057697
NR3C1	1	13091	0.76	13091	1.31581	0.293071	0.28415	0.301992
NR4A3	1	13091	0.25	13091	4.00023	0.0549945	0.0505265	0.0594625
NRF1	1	13091	0.27	13091	3.70391	0.185581	0.177962	0.193201
NRG1	4	13091	2.26	13091	1.77015	0.127687	0.121146	0.134228
NRG2	2	13091	0.54	13091	3.70412	0.0468953	0.0427518	0.0510388
NRIP1	2	13091	1.74	13091	1.14945	0.39796	0.388367	0.407553
NRP1	1	13091	0.95	13091	1.05264	0.294071	0.285141	0.303
NSD2	2	13091	0.15	13091	13.3352	0.0138986	0.0116041	0.0161931
NTF3	2	13091	0.23	13091	8.69683	0.00879912	0.00696877	0.0106295
NTN4	2	13091	0.84	13091	2.38116	0.106289	0.100249	0.11233
NTNG1	1	13091	0.58	13091	1.72419	0.232777	0.224494	0.241059
NTRK3	2	13091	0.79	13091	2.53188	0.0771923	0.0719614	0.0824232
NUMA1	2	13091	1.2	13091	1.66677	0.249975	0.241489	0.258461
NUMBL	1	13091	0.88	13091	1.13637	0.409159	0.399523	0.418796
NUP153	1	13091	1.49	13091	0.671116	0.478352	0.468562	0.488142
NUP205	2	13091	1.83	13091	1.09291	0.331867	0.322638	0.341096
NUP85	3	13091	1.79	13091	1.67613	0.19788	0.190072	0.205688
OMG	2	13091	0.75	13091	2.66692	0.122588	0.11616	0.129016
ONECUT2	2	13091	0.53	13091	3.77401	0.0622938	0.0575569	0.0670306
OSBP	3	13091	0.74	13091	4.05475	0.030397	0.0270323	0.0337617
OSBPL6	4	13091	1.86	13091	2.15089	0.0761924	0.0709926	0.0813921
OSBPL9	1	13091	0.96	13091	1.04167	0.446955	0.437211	0.4567
OTUD4	2	13091	0.77	13091	2.59765	0.10429	0.0982994	0.11028
OTX2	1	13091	0.27	13091	3.70391	0.110889	0.104735	0.117043
P4HA1	1	13091	1.14	13091	0.877184	0.529347	0.519564	0.53913
PA2G4	1	13091	0	13091	inf	0.0528947	0.048508	0.0572814
PABPC1	1	13091	0.3	13091	3.33351	0.168783	0.161442	0.176124
PACSIN1	3	13091	0.99	13091	3.03077	0.0451955	0.0411241	0.0492668
PAK5	1	13091	0.75	13091	1.33336	0.217778	0.209689	0.225867
PAN3	1	13091	0.07	13091	14.2867	0.0134987	0.011237	0.0157603
PANK4	1	13091	0.86	13091	1.1628	0.446455	0.436712	0.456199
PAPOLA	1	13091	0.13	13091	7.69282	0.0966903	0.0908981	0.102483
PARD3	3	13091	2.57	13091	1.16735	0.355464	0.346083	0.364846
PARP6	1	13091	0.39	13091	2.56422	0.148885	0.141908	0.155862
PATL1	1	13091	0.59	13091	1.69497	0.255274	0.246729	0.26382
PATZ1	1	13091	0.2	13091	5.00031	0.142486	0.135635	0.149337
PAXBP1	3	13091	0.94	13091	3.19199	0.0482952	0.0440934	0.052497
PAXIP1	2	13091	0.54	13091	3.70412	0.0471953	0.0430392	0.0513514
PBRM1	3	13091	0.24	13091	12.5026	0.00109989	0.000450254	0.00174953
PBX1	2	13091	0.1	13091	20.0029	0.010499	0.00850132	0.0124966
PCDH1	2	13091	0.94	13091	2.12783	0.128387	0.121831	0.134943
PCDHAC2	1	13091	0	13091	inf	0.050295	0.0460115	0.0545784
PCGF3	1	13091	0.04	13091	25.0018	0.0288971	0.0256139	0.0321803
PCGF5	1	13091	0.33	13091	3.03046	0.133487	0.126821	0.140152
PCNX1	5	13091	2.71	13091	1.84534	0.0939906	0.0882713	0.0997099
PCNX3	3	13091	0.37	13091	8.10974	0.00729927	0.00563094	0.00896761
PCSK2	1	13091	0.34	13091	2.94132	0.0808919	0.0755479	0.086236
PDE4A	1	13091	1.3	13091	0.769213	0.557144	0.547409	0.56688
PDGFC	1	13091	0.22	13091	4.54573	0.159484	0.152308	0.16666
PDGFRB	2	13091	1.52	13091	1.31584	0.292671	0.283753	0.301588
PDLIM4	2	13091	0.69	13091	2.89884	0.0536946	0.0492767	0.0581125
PDS5A	2	13091	0.41	13091	4.87864	0.0479952	0.0438058	0.0521846
PDS5B	1	13091	0.09	13091	11.1119	0.0360964	0.0324406	0.0397522
PDZD2	2	13091	3.56	13091	0.561731	0.662634	0.653367	0.6719
PDZD8	2	13091	0.96	13091	2.0835	0.172883	0.165471	0.180294
PDZRN3	3	13091	1.79	13091	1.67613	0.189881	0.182194	0.197568
PER2	1	13091	2.65	13091	0.377311	0.705229	0.696294	0.714165
PHACTR3	2	13091	0.96	13091	2.0835	0.138586	0.131814	0.145358
PHF1	1	13091	0	13091	inf	0.0468953	0.0427518	0.0510388
PHF19	1	13091	0.73	13091	1.36989	0.213179	0.205152	0.221206
PHF20	2	13091	0.58	13091	3.44865	0.0892911	0.0837021	0.09488
PHF21B	2	13091	0.47	13091	4.25582	0.0658934	0.061031	0.0707558
PI4KB	2	13091	0.66	13091	3.03061	0.0512949	0.0469714	0.0556184
PIAS2	1	13091	0.51	13091	1.96086	0.316968	0.307849	0.326088
PIAS3	1	13091	0.64	13091	1.56254	0.332867	0.323631	0.342103
PIAS4	1	13091	0.19	13091	5.26348	0.114189	0.107955	0.120422
PICALM	2	13091	0.45	13091	4.44497	0.0257974	0.0226904	0.0289045
PIK3C2B	1	13091	2.59	13091	0.386053	0.752225	0.743763	0.760686
PIK3CB	1	13091	0.88	13091	1.13637	0.267073	0.258402	0.275745
PIK3R1	1	13091	0.73	13091	1.36989	0.389461	0.379904	0.399018
PIM3	3	13091	0.71	13091	4.22609	0.0305969	0.0272215	0.0339723
PITPNA	1	13091	0.43	13091	2.32568	0.214279	0.206237	0.22232
PITPNM2	4	13091	1.34	13091	2.98568	0.0246975	0.0216557	0.0277393
PKD1	3	13091	1.78	13091	1.68555	0.181982	0.17442	0.189544
PKNOX1	1	13091	0.71	13091	1.40848	0.318568	0.309437	0.3277
PLAGL2	1	13091	0.46	13091	2.174	0.162084	0.154861	0.169307
PLCG2	3	13091	1.21	13091	2.47968	0.0572943	0.0527394	0.0618492
PLCH1	3	13091	2.9	13091	1.03449	0.411859	0.402213	0.421505
PLCL2	1	13091	0.11	13091	9.09153	0.0650935	0.0602586	0.0699284
PLEKHA5	4	13091	1.09	13091	3.67054	0.0192981	0.0166018	0.0219943
PLXNA1	3	13091	2.3	13091	1.30442	0.29967	0.290691	0.308649
PLXNB2	2	13091	2.62	13091	0.763323	0.59784	0.58823	0.60745
PLXNC1	5	13091	2.27	13091	2.2031	0.0449955	0.0409327	0.0490583
PLXND1	2	13091	1.72	13091	1.16282	0.326867	0.317674	0.336061
PNISR	3	13091	0.22	13091	13.6393	0.00269973	0.00168276	0.0037167
PNRC1	1	13091	0.17	13091	5.88273	0.0418958	0.0379691	0.0458225
PODXL2	1	13091	0.57	13091	1.75444	0.308769	0.299715	0.317824
POLR1A	6	13091	2.77	13091	2.1666	0.0446955	0.0406457	0.0487454
POLR2A	1	13091	1	13091	1	0.421358	0.41168	0.431035
POLR2B	1	13091	1.37	13091	0.729906	0.60154	0.591945	0.611135
POU2F1	1	13091	0.43	13091	2.32568	0.269073	0.260381	0.277765
POU2F2	1	13091	0.57	13091	1.75444	0.283972	0.275134	0.292809
PPARD	1	13091	0.29	13091	3.44846	0.0874913	0.0819535	0.093029
PPARGC1A	2	13091	0.65	13091	3.07724	0.0526947	0.0483159	0.0570736
PPAT	1	13091	0.73	13091	1.36989	0.216178	0.208111	0.224246
PPFIA3	1	13091	0.25	13091	4.00023	0.0589941	0.0543763	0.0636119
PPIG	2	13091	1.04	13091	1.92322	0.215378	0.207322	0.223435
PPM1E	1	13091	0.62	13091	1.61295	0.291371	0.282465	0.300277
PPME1	3	13091	0.23	13091	13.0462	0.00189981	0.00104636	0.00275326
PPP1R12A	1	13091	0.63	13091	1.58735	0.270373	0.261668	0.279078
PPP1R13B	2	13091	0.9	13091	2.22241	0.10169	0.0957662	0.107613
PPP2R1A	1	13091	0.15	13091	6.6671	0.120688	0.114303	0.127073
PPP4R1	1	13091	0.81	13091	1.23459	0.319568	0.310429	0.328707
PPP6R3	1	13091	1.16	13091	0.862058	0.481952	0.472159	0.491745
PPTC7	1	13091	0.37	13091	2.70283	0.194781	0.187019	0.202542
PRCC	1	13091	0.13	13091	7.69282	0.0909909	0.0853543	0.0966275
PRDM1	3	13091	0.64	13091	4.68835	0.0216978	0.0188424	0.0245533
PRDM16	1	13091	0.27	13091	3.70391	0.167383	0.160067	0.1747
PRDM2	2	13091	0.97	13091	2.06202	0.177382	0.169896	0.184869
PREX1	1	13091	0.95	13091	1.05264	0.472853	0.463068	0.482638
PRKACA	1	13091	0.06	13091	16.6679	0.0578942	0.053317	0.0624714
PRKAG2	1	13091	1	13091	1	0.310569	0.3015	0.319638
PRKCG	3	13091	1.02	13091	2.94162	0.060094	0.0554361	0.0647519
PRKG1	2	13091	1.26	13091	1.58739	0.265773	0.257116	0.274431
PRMT1	1	13091	0.62	13091	1.61295	0.327467	0.31827	0.336665
PRMT5	3	13091	1.09	13091	2.7527	0.0587941	0.0541837	0.0634046
PRMT8	1	13091	0.67	13091	1.49257	0.229577	0.221334	0.23782
PRPF3	1	13091	0.07	13091	14.2867	0.0718928	0.0668302	0.0769554
PRPF40B	3	13091	1.96	13091	1.53073	0.175882	0.168421	0.183344
PRPF8	2	13091	2.2	13091	0.909077	0.473753	0.463967	0.483539
PRR14L	4	13091	2.57	13091	1.55659	0.165083	0.157807	0.17236
PRRC2A	1	13091	0.82	13091	1.21953	0.40286	0.393247	0.412473
PRRC2C	2	13091	1.57	13091	1.27393	0.268473	0.259788	0.277159
PSD	1	13091	1.65	13091	0.606031	0.664934	0.655683	0.674185
PSMA2	2	13091	0.11	13091	18.1844	0.00669933	0.00510054	0.00829812
PSMA3	3	13091	0.28	13091	10.7165	0.00429957	0.00301721	0.00558193
PSMD11	2	13091	0.27	13091	7.40839	0.0248975	0.0218437	0.0279513
PSMD13	1	13091	0.21	13091	4.76219	0.0838916	0.0784583	0.089325
PSMD6	1	13091	0.02	13091	50.0037	0.00779922	0.00607513	0.00952331
PSME4	1	13091	0.73	13091	1.36989	0.220278	0.212155	0.2284
PTBP1	1	13091	0.17	13091	5.88273	0.0368963	0.0332018	0.0405909
PTCH1	3	13091	0.57	13091	5.26414	0.0186981	0.0160433	0.0213529
PTK2	2	13091	1.23	13091	1.62611	0.20178	0.193914	0.209645
PTK2B	1	13091	1.49	13091	0.671116	0.533947	0.52417	0.543724
PTPN12	2	13091	0.87	13091	2.29905	0.139786	0.13299	0.146582
PTPN6	1	13091	0.8	13091	1.25002	0.415658	0.405999	0.425318
PTPRA	1	13091	1.42	13091	0.704203	0.606339	0.596764	0.615915
PTPRB	2	13091	2.09	13091	0.956931	0.446855	0.437111	0.456599
PTPRD	1	13091	0.66	13091	1.51519	0.20428	0.196378	0.212181
PTPRK	1	13091	1.88	13091	0.531879	0.570343	0.560641	0.580045
PTPRM	1	13091	1.21	13091	0.826433	0.368663	0.359208	0.378119
PTPRS	3	13091	2.2	13091	1.36372	0.213979	0.205941	0.222016
PTPRU	3	13091	2.88	13091	1.04168	0.371363	0.361893	0.380833
PUF60	3	13091	0.71	13091	4.22609	0.0259974	0.0228787	0.0291161
PUM1	1	13091	0.23	13091	4.34808	0.172983	0.16557	0.180396
PUM2	4	13091	1.81	13091	2.21031	0.0582942	0.0537021	0.0628862
QRICH1	1	13091	0.4	13091	2.50011	0.236276	0.227951	0.244602
QSER1	7	13091	2.52	13091	2.77873	0.00929907	0.00741791	0.0111802
R3HDM1	4	13091	0.9	13091	4.4455	0.00969903	0.00777823	0.0116198
RAB11FIP2	1	13091	2.12	13091	0.471658	0.674533	0.665349	0.683716
RAB11FIP3	1	13091	0.79	13091	1.26584	0.388561	0.379008	0.398114
RAB11FIP4	1	13091	0.48	13091	2.08342	0.238976	0.230618	0.247334
RAB2A	1	13091	0.29	13091	3.44846	0.19888	0.191057	0.206703
RAB30	2	13091	0.19	13091	10.5278	0.00929907	0.00741791	0.0111802
RAB6B	1	13091	0.25	13091	4.00023	0.0792921	0.0739965	0.0845876
RAB8A	1	13091	0.62	13091	1.61295	0.349665	0.340319	0.359011
RABGAP1	1	13091	0.95	13091	1.05264	0.419258	0.409587	0.428929
RAE1	1	13091	0.45	13091	2.22232	0.257574	0.249004	0.266145
RAI14	1	13091	0.91	13091	1.09891	0.30207	0.293071	0.311069
RALGAPB	3	13091	0.71	13091	4.22609	0.0260974	0.0229728	0.029222
RALGPS1	3	13091	0.34	13091	8.82532	0.00639936	0.00483654	0.00796218
RANBP2	3	13091	1.73	13091	1.73427	0.178182	0.170682	0.185682
RANBP3	2	13091	0.85	13091	2.35315	0.138786	0.13201	0.145562
RAP1GAP2	5	13091	1.24	13091	4.03342	0.00929907	0.00741791	0.0111802
RAPGEF2	1	13091	0.41	13091	2.43913	0.117388	0.11108	0.123697
RAPGEF4	1	13091	1.43	13091	0.699278	0.620838	0.611329	0.630347
RAPGEF5	1	13091	1.79	13091	0.558626	0.60194	0.592346	0.611533
RAPH1	2	13091	0.13	13091	15.3868	0.0121988	0.0100473	0.0143502
RASA1	1	13091	0.59	13091	1.69497	0.310369	0.301302	0.319436
RASAL2	2	13091	1.54	13091	1.29875	0.249775	0.241291	0.258259
RASGEF1B	1	13091	1.07	13091	0.934574	0.494651	0.484852	0.504449
RASGRP1	1	13091	0.86	13091	1.1628	0.30477	0.295748	0.313791
RAVER1	1	13091	0.29	13091	3.44846	0.0792921	0.0739965	0.0845876
RBBP6	1	13091	0.56	13091	1.78577	0.335666	0.326411	0.344922
RBL2	2	13091	1.27	13091	1.57489	0.276772	0.268004	0.285541
RBM14	1	13091	0.06	13091	16.6679	0.0153985	0.0129852	0.0178117
RBM20	3	13091	4.07	13091	0.73704	0.646135	0.636764	0.655507
RBM22	1	13091	0	13091	inf	0.0529947	0.0486041	0.0573853
RBM26	2	13091	0.47	13091	4.25582	0.0459954	0.0418899	0.0501009
RBM39	1	13091	0.09	13091	11.1119	0.0360964	0.0324406	0.0397522
RBM6	1	13091	0.45	13091	2.22232	0.152785	0.145733	0.159836
RBPJ	1	13091	0.21	13091	4.76219	0.0815918	0.0762268	0.0869569
RBPMS	2	13091	0.38	13091	5.26381	0.0472953	0.043135	0.0514555
RC3H1	3	13091	2.23	13091	1.34537	0.222578	0.214425	0.23073
RC3H2	5	13091	0.66	13091	7.57827	0.00089991	0.000312233	0.00148759
RCC2	1	13091	0.84	13091	1.19049	0.439456	0.429729	0.449183
RCOR3	1	13091	0.49	13091	2.0409	0.255474	0.246927	0.264022
RDX	4	13091	1.61	13091	2.48493	0.0553945	0.0509112	0.0598777
REEP1	1	13091	0.91	13091	1.09891	0.356864	0.347475	0.366254
REL	1	13091	0.39	13091	2.56422	0.138886	0.132108	0.145664
RELCH	2	13091	1.05	13091	1.9049	0.19878	0.190959	0.206602
REPS1	2	13091	0.75	13091	2.66692	0.111989	0.105808	0.118169
REST	1	13091	0.71	13091	1.40848	0.210879	0.202884	0.218874
REV1	2	13091	1.49	13091	1.34233	0.332367	0.323134	0.341599
REV3L	9	13091	2.06	13091	4.37125	0.00059994	0.000120032	0.00107985
RFC1	1	13091	0.52	13091	1.92315	0.140986	0.134165	0.147806
RFX1	1	13091	0.83	13091	1.20483	0.429457	0.419756	0.439159
RFX2	2	13091	0.43	13091	4.65172	0.0577942	0.0532207	0.0623677
RFX4	2	13091	0.28	13091	7.1438	0.0308969	0.0275055	0.0342883
RGS19	1	13091	0.25	13091	4.00023	0.0785921	0.073318	0.0838663
RIC8B	1	13091	0.44	13091	2.27282	0.277672	0.268895	0.28645
RICTOR	3	13091	0.57	13091	5.26414	0.0118988	0.00977367	0.0140239
RIF1	6	13091	1.32	13091	4.54708	0.00189981	0.00104636	0.00275326
RLF	1	13091	0.09	13091	11.1119	0.0949905	0.089244	0.100737
RNF111	1	13091	0.3	13091	3.33351	0.144786	0.137889	0.151682
RNF144A	1	13091	0.47	13091	2.12775	0.19848	0.190663	0.206297
RNF145	4	13091	0.58	13091	6.89835	0.00079992	0.000245825	0.00135401
RNF19B	2	13091	1.25	13091	1.60009	0.222478	0.214326	0.230629
RNF2	1	13091	0.28	13091	3.57163	0.119888	0.113522	0.126254
RNF214	2	13091	0.78	13091	2.56434	0.0735926	0.0684752	0.0787101
RNF220	2	13091	0.36	13091	5.55625	0.0206979	0.0179076	0.0234883
RNF38	2	13091	0.24	13091	8.33445	0.00909909	0.00723808	0.0109601
RNF40	3	13091	1.61	13091	1.86355	0.125787	0.119288	0.132287
ROCK1	1	13091	0.75	13091	1.33336	0.344166	0.334854	0.353477
ROCK2	1	13091	1.12	13091	0.892849	0.479952	0.47016	0.489744
RORC	2	13091	0.25	13091	8.00107	0.0139986	0.011696	0.0163012
RPL18A	1	13091	0.41	13091	2.43913	0.140686	0.133871	0.1475
RPL27A	1	13091	0.16	13091	6.2504	0.122288	0.115867	0.128709
RPL3	1	13091	0	13091	inf	0.0508949	0.0465874	0.0552024
RPS6KA4	1	13091	0.84	13091	1.19049	0.292871	0.283952	0.30179
RPS6KA5	1	13091	0.81	13091	1.23459	0.409859	0.40022	0.419498
RPS7	1	13091	0.22	13091	4.54573	0.0394961	0.0356787	0.0433134
RRAGC	1	13091	0.33	13091	3.03046	0.19738	0.189579	0.205181
RRAS2	1	13091	0.17	13091	5.88273	0.0905909	0.0849655	0.0962164
RREB1	3	13091	0.78	13091	3.84681	0.0209979	0.0181878	0.023808
RRM1	1	13091	0.26	13091	3.84637	0.177982	0.170486	0.185479
RTF1	1	13091	0.58	13091	1.72419	0.337166	0.327901	0.346432
RTN1	1	13091	0.1	13091	10.0007	0.050395	0.0461075	0.0546824
RTN4R	2	13091	0.3	13091	6.66753	0.0267973	0.0236323	0.0299624
RUSC1	3	13091	2.02	13091	1.48526	0.215778	0.207716	0.223841
RYR2	3	13091	4.4	13091	0.681745	0.629937	0.620474	0.6394
RYR3	13	13091	5.77	13091	2.25428	0.00289971	0.00184585	0.00395357
SALL1	3	13091	0.85	13091	3.52999	0.0291971	0.0258974	0.0324967
SAMD4A	1	13091	0.72	13091	1.38892	0.208579	0.200616	0.216542
SAP130	1	13091	0.68	13091	1.47062	0.186481	0.178848	0.194115
SART1	1	13091	0.73	13091	1.36989	0.310569	0.3015	0.319638
SART3	1	13091	1.45	13091	0.689631	0.448355	0.438608	0.458102
SATB2	2	13091	0	13091	inf	0.00349965	0.00234224	0.00465706
SBF1	3	13091	2.33	13091	1.28762	0.293671	0.284744	0.302597
SCAF1	2	13091	0.5	13091	4.00046	0.0478952	0.0437099	0.0520805
SCAF11	2	13091	1.87	13091	1.06953	0.420458	0.410783	0.430133
SCN3A	3	13091	0.77	13091	3.89677	0.0206979	0.0179076	0.0234883
SCN5A	2	13091	1.83	13091	1.09291	0.316868	0.30775	0.325987
SCRIB	2	13091	1.43	13091	1.39866	0.292571	0.283654	0.301487
SCRT2	1	13091	0.33	13091	3.03046	0.080192	0.0748691	0.0855149
SCUBE1	2	13091	1.46	13091	1.36992	0.264174	0.255533	0.272815
SEC24B	3	13091	1.69	13091	1.77533	0.160484	0.15329	0.167678
SEMA3F	1	13091	0.52	13091	1.92315	0.325867	0.316681	0.335053
SEMA4D	2	13091	1.39	13091	1.43892	0.236776	0.228445	0.245108
SEMA6A	3	13091	1.35	13091	2.2225	0.10499	0.0989816	0.110997
SEMA6D	2	13091	0.6	13091	3.33369	0.0976902	0.0918714	0.103509
SENP1	1	13091	0.3	13091	3.33351	0.0841916	0.0787494	0.0896337
SEPHS1	2	13091	0.15	13091	13.3352	0.0110989	0.0090456	0.0131522
SETDB1	2	13091	1.24	13091	1.613	0.237076	0.228741	0.245412
SETX	2	13091	5.47	13091	0.365534	0.819818	0.812285	0.827351
SF1	1	13091	0.3	13091	3.33351	0.20078	0.192929	0.208631
SF3B3	3	13091	0.83	13091	3.61506	0.0423958	0.0384467	0.0463448
SFMBT1	2	13091	1.04	13091	1.92322	0.178382	0.170879	0.185885
SGIP1	4	13091	1.23	13091	3.25272	0.0157984	0.0133545	0.0182423
SH2B1	2	13091	0.41	13091	4.87864	0.020398	0.0176275	0.0231684
SH3GLB1	2	13091	0.38	13091	5.26381	0.0414959	0.0375871	0.0454046
SHANK1	3	13091	0.55	13091	5.45557	0.0069993	0.00536536	0.00863324
SHE	3	13091	0.73	13091	4.1103	0.0285971	0.0253305	0.0318637
SIK2	3	13091	1.26	13091	2.38127	0.09979	0.0939158	0.105664
SIPA1L1	1	13091	0.9	13091	1.11112	0.413859	0.404206	0.423512
SIPA1L2	3	13091	1.7	13091	1.76488	0.168783	0.161442	0.176124
SIPA1L3	2	13091	2.26	13091	0.884938	0.50055	0.49075	0.510349
SIX2	1	13091	0.51	13091	1.96086	0.161484	0.154272	0.168696
SLC12A2	1	13091	0.98	13091	1.02041	0.357564	0.348171	0.366958
SLC25A28	1	13091	0.23	13091	4.34808	0.171483	0.164095	0.17887
SLC30A1	1	13091	0.18	13091	5.5559	0.105989	0.0999564	0.112022
SLC30A10	1	13091	0.17	13091	5.88273	0.134687	0.127996	0.141377
SLC38A1	1	13091	0.82	13091	1.21953	0.236476	0.228148	0.244804
SLC38A2	1	13091	0.28	13091	3.57163	0.0692931	0.0643159	0.0742703
SLC41A2	2	13091	0.96	13091	2.0835	0.105089	0.0990791	0.1111
SLC4A1	1	13091	0.92	13091	1.08696	0.436456	0.426736	0.446176
SLC4A7	1	13091	1.25	13091	0.799985	0.407359	0.397729	0.416989
SLC4A8	1	13091	1.7	13091	0.588204	0.670533	0.661321	0.679745
SLC5A3	2	13091	0	13091	inf	0.00269973	0.00168276	0.0037167
SLC8A1	2	13091	0.75	13091	2.66692	0.070493	0.0654761	0.0755098
SLIT1	5	13091	1.58	13091	3.16538	0.0172983	0.0147429	0.0198536
SLIT2	1	13091	0.32	13091	3.12516	0.113089	0.106882	0.119296
SLIT3	3	13091	1.95	13091	1.53858	0.222978	0.21482	0.231136
SLMAP	2	13091	0.52	13091	3.84659	0.0727927	0.067701	0.0778845
SLTM	5	13091	2.16	13091	2.31532	0.0483952	0.0441892	0.0526011
SMAD1	1	13091	0.07	13091	14.2867	0.0747925	0.0696369	0.0799482
SMAD5	2	13091	0.36	13091	5.55625	0.0358964	0.0322504	0.0395425
SMAP1	1	13091	0.38	13091	2.6317	0.133287	0.126625	0.139948
SMARCAD1	5	13091	0.73	13091	6.85155	0.00089991	0.000312233	0.00148759
SMARCC1	4	13091	0.9	13091	4.4455	0.0138986	0.0116041	0.0161931
SMARCD1	3	13091	0.32	13091	9.37692	0.00349965	0.00234224	0.00465706
SMC2	3	13091	1.19	13091	2.52136	0.0865913	0.0810794	0.0921033
SMC3	2	13091	0.53	13091	3.77401	0.059994	0.0553397	0.0646483
SMG1	1	13091	0.69	13091	1.44931	0.387061	0.377515	0.396608
SMG6	2	13091	2.51	13091	0.796782	0.558744	0.549012	0.568476
SMG7	2	13091	0.99	13091	2.02036	0.177482	0.169994	0.184971
SNAP23	1	13091	1.08	13091	0.92592	0.505949	0.496151	0.515748
SND1	1	13091	1.26	13091	0.793635	0.478752	0.468961	0.488543
SNED1	4	13091	1.67	13091	2.39564	0.0687931	0.0638326	0.0737537
SNRPA1	2	13091	0.2	13091	10.0014	0.00839916	0.00661053	0.0101878
SNW1	1	13091	0.47	13091	2.12775	0.237176	0.22884	0.245513
SNX2	1	13091	0.68	13091	1.47062	0.358564	0.349165	0.367963
SOGA1	4	13091	1.58	13091	2.53211	0.0564944	0.0519694	0.0610193
SORCS1	7	13091	1.75	13091	4.00161	0.00159984	0.000816546	0.00238313
SOX13	1	13091	0.66	13091	1.51519	0.20398	0.196082	0.211877
SP1	1	13091	0.33	13091	3.03046	0.206979	0.199039	0.21492
SPAG9	2	13091	1.11	13091	1.80192	0.152785	0.145733	0.159836
SPATS2	1	13091	0.95	13091	1.05264	0.462754	0.452981	0.472526
SPECC1L	4	13091	1.54	13091	2.59789	0.0469953	0.0428476	0.051143
SPEN	3	13091	0.43	13091	6.97811	0.0105989	0.00859192	0.012606
SPHKAP	1	13091	2.9	13091	0.344778	0.739526	0.730924	0.748128
SPI1	1	13091	0.46	13091	2.174	0.289371	0.280483	0.298259
SPIN1	1	13091	0.41	13091	2.43913	0.118888	0.112545	0.125231
SPOP	1	13091	0.46	13091	2.174	0.269173	0.26048	0.277866
SPRED1	1	13091	0.61	13091	1.63939	0.285871	0.277016	0.294727
SPRY2	2	13091	0.48	13091	4.16715	0.050195	0.0459156	0.0544744
SPTAN1	3	13091	0.93	13091	3.22632	0.0425957	0.0386378	0.0465536
SPTBN1	3	13091	0.51	13091	5.88347	0.010499	0.00850132	0.0124966
SPTY2D1	1	13091	0.68	13091	1.47062	0.320368	0.311223	0.329513
SQLE	1	13091	1.1	13091	0.909084	0.519048	0.509256	0.52884
SRC	2	13091	0.05	13091	40.006	0.00289971	0.00184585	0.00395357
SRCIN1	1	13091	0.41	13091	2.43913	0.178982	0.171469	0.186495
SRGAP1	3	13091	2.01	13091	1.49265	0.19638	0.188594	0.204166
SRGAP3	1	13091	0.75	13091	1.33336	0.221078	0.212945	0.229211
SRP54	1	13091	0.08	13091	12.5009	0.0840916	0.0786524	0.0895308
SRPK2	1	13091	0.77	13091	1.29872	0.343366	0.334059	0.352672
SRRM2	2	13091	0.4	13091	5.00061	0.0505949	0.0462994	0.0548904
SS18L1	1	13091	0.83	13091	1.20483	0.317168	0.308047	0.326289
SSH2	1	13091	1.51	13091	0.662226	0.493651	0.483852	0.503449
SSRP1	1	13091	0.34	13091	2.94132	0.0870913	0.081565	0.0926176
ST18	1	13091	1.68	13091	0.595207	0.669833	0.660616	0.67905
STAT1	2	13091	0.34	13091	5.8831	0.0291971	0.0258974	0.0324967
STAT6	2	13091	0.82	13091	2.43924	0.117788	0.11147	0.124106
STAU2	1	13091	0.91	13091	1.09891	0.40046	0.390857	0.410063
STIM2	2	13091	1.21	13091	1.65299	0.254375	0.245839	0.26291
STK38L	2	13091	0.84	13091	2.38116	0.127387	0.120853	0.133922
STK39	1	13091	0.77	13091	1.29872	0.379462	0.369952	0.388973
STRBP	2	13091	0.05	13091	40.006	0.00349965	0.00234224	0.00465706
STRN4	1	13091	1.4	13091	0.714264	0.458554	0.448788	0.46832
STXBP5L	2	13091	2.67	13091	0.749025	0.59724	0.587628	0.606853
SUCO	3	13091	1.74	13091	1.7243	0.128787	0.122222	0.135352
SUFU	1	13091	0.34	13091	2.94132	0.206879	0.19894	0.214818
SUGP2	1	13091	0.89	13091	1.1236	0.428757	0.419058	0.438457
SUPT16H	2	13091	0.48	13091	4.16715	0.0263974	0.0232554	0.0295394
SUPT5H	1	13091	0.74	13091	1.35138	0.410859	0.401216	0.420501
SUV39H2	1	13091	0.06	13091	16.6679	0.0613939	0.0566891	0.0660986
SVEP1	8	13091	4.81	13091	1.66361	0.0824918	0.0770998	0.0878837
SVOP	1	13091	0.31	13091	3.22598	0.070193	0.065186	0.0752
SWT1	1	13091	0.5	13091	2.00008	0.308269	0.299219	0.31732
SYK	2	13091	0.84	13091	2.38116	0.156984	0.149854	0.164114
SYMPK	1	13091	1.49	13091	0.671116	0.492751	0.482952	0.502549
SYNCRIP	3	13091	0.11	13091	27.2787	0.00059994	0.000120032	0.00107985
TAF1L	1	13091	1.52	13091	0.657869	0.59814	0.588531	0.607749
TAF5	1	13091	0.41	13091	2.43913	0.19698	0.189185	0.204775
TAF5L	1	13091	0.26	13091	3.84637	0.174783	0.167339	0.182226
TAOK2	1	13091	0.85	13091	1.17648	0.449255	0.439506	0.459004
TAOK3	1	13091	1.21	13091	0.826433	0.544946	0.535186	0.554705
TARDBP	1	13091	0	13091	inf	0.0469953	0.0428476	0.051143
TBC1D10B	1	13091	0.06	13091	16.6679	0.0123988	0.01023	0.0145675
TBCEL	1	13091	0.27	13091	3.70391	0.171883	0.164489	0.179277
TCERG1	5	13091	1.14	13091	4.38726	0.00329967	0.00217571	0.00442363
TCP1	1	13091	0.07	13091	14.2867	0.0171983	0.0146502	0.0197463
TENM2	3	13091	1.06	13091	2.83061	0.0473953	0.0432308	0.0515597
TENM3	3	13091	1.76	13091	1.70471	0.173683	0.166258	0.181107
TENM4	1	13091	1.62	13091	0.617255	0.587441	0.577793	0.59709
TERF1	2	13091	1.41	13091	1.4185	0.286171	0.277313	0.29503
TERF2	1	13091	0.58	13091	1.72419	0.239876	0.231507	0.248245
TET3	1	13091	0.41	13091	2.43913	0.105589	0.0995664	0.111612
TEX10	3	13091	1.15	13091	2.60906	0.0827917	0.0773909	0.0881926
TFAP4	1	13091	0.29	13091	3.44846	0.168683	0.161344	0.176022
TGFB2	1	13091	0.26	13091	3.84637	0.157884	0.150738	0.165031
THBS2	1	13091	0.85	13091	1.17648	0.262974	0.254345	0.271602
THOC1	1	13091	1.47	13091	0.680248	0.608439	0.598873	0.618005
THRB	2	13091	0.58	13091	3.44865	0.0858914	0.0803997	0.0913831
THSD7A	1	13091	3.14	13091	0.318419	0.782522	0.774437	0.790607
TJP1	5	13091	2.08	13091	2.40438	0.0311969	0.0277896	0.0346042
TLE3	5	13091	0.53	13091	9.43718	9.999e-05	-9.59806e-05	0.000295961
TLE4	3	13091	0.38	13091	7.89632	0.00749925	0.00580839	0.00919011
TLK1	2	13091	0.88	13091	2.27292	0.147385	0.140438	0.154333
TLN1	2	13091	1.05	13091	1.9049	0.150885	0.14387	0.1579
TLN2	2	13091	2.12	13091	0.943388	0.409559	0.399921	0.419197
TM9SF3	1	13091	0.14	13091	7.14333	0.112789	0.106589	0.118989
TMEM108	1	13091	0.41	13091	2.43913	0.255574	0.247026	0.264123
TMEM131	2	13091	1.25	13091	1.60009	0.179582	0.172059	0.187105
TMEM132B	1	13091	1.25	13091	0.799985	0.437156	0.427434	0.446878
TMEM201	1	13091	0.37	13091	2.70283	0.090291	0.0846739	0.095908
TMEM39A	1	13091	0.52	13091	1.92315	0.272373	0.263648	0.281098
TNFAIP3	3	13091	0.25	13091	12.0025	0.00139986	0.000667082	0.00213264
TNRC18	3	13091	0.7	13091	4.28647	0.0115988	0.00950034	0.0136973
TNRC6A	6	13091	0.94	13091	6.38545	0.00049995	6.18341e-05	0.000938066
TNRC6B	4	13091	1.2	13091	3.33405	0.0264974	0.0233496	0.0296451
TNRC6C	3	13091	0.36	13091	8.33501	0.00479952	0.00344499	0.00615405
TNS3	1	13091	0.95	13091	1.05264	0.436156	0.426437	0.445876
TOB1	1	13091	0.08	13091	12.5009	0.0775922	0.0723489	0.0828355
TOP2A	2	13091	2.03	13091	0.985219	0.375062	0.365574	0.384551
TOP2B	2	13091	0.75	13091	2.66692	0.125487	0.118995	0.13198
TOPAZ1	2	13091	2.19	13091	0.913229	0.480752	0.47096	0.490544
TOPBP1	2	13091	1.36	13091	1.47066	0.29917	0.290196	0.308144
TOPORS	1	13091	0.98	13091	1.02041	0.329167	0.319957	0.338377
TOX3	1	13091	0.75	13091	1.33336	0.330467	0.321248	0.339686
TOX4	2	13091	0.67	13091	2.98538	0.105989	0.0999564	0.112022
TP53BP1	3	13091	2.32	13091	1.29317	0.237076	0.228741	0.245412
TP63	2	13091	0.88	13091	2.27292	0.0891911	0.083605	0.0947772
TPP2	1	13091	1.31	13091	0.763341	0.475252	0.465465	0.48504
TPX2	1	13091	0.27	13091	3.70391	0.167583	0.160263	0.174903
TRAF2	1	13091	0.44	13091	2.27282	0.276272	0.267509	0.285036
TRAF4	1	13091	0.7	13091	1.4286	0.280872	0.272064	0.28968
TRAPPC8	5	13091	1.69	13091	2.95933	0.0178982	0.0152997	0.0204967
TRIM11	1	13091	0.33	13091	3.03046	0.19848	0.190663	0.206297
TRIM2	1	13091	0.42	13091	2.38106	0.136386	0.12966	0.143113
TRIM24	2	13091	1.11	13091	1.80192	0.156584	0.149462	0.163707
TRIM27	1	13091	0.48	13091	2.08342	0.294071	0.285141	0.303
TRIM33	1	13091	0.13	13091	7.69282	0.0951905	0.0894386	0.100942
TRIM46	2	13091	0.19	13091	10.5278	0.00509949	0.00370348	0.0064955
TRIM9	1	13091	0.53	13091	1.88686	0.309169	0.300111	0.318227
TRRAP	1	13091	0.43	13091	2.32568	0.271373	0.262658	0.280088
TSHZ1	1	13091	0.32	13091	3.12516	0.182982	0.175404	0.19056
TSKS	2	13091	0.65	13091	3.07724	0.0633937	0.058618	0.0681693
TSPAN14	2	13091	0.56	13091	3.57182	0.0431957	0.0392113	0.0471801
TTBK2	1	13091	0.59	13091	1.69497	0.251375	0.242873	0.259877
TTC17	1	13091	1.72	13091	0.581363	0.516648	0.506854	0.526442
TTYH1	1	13091	1	13091	1	0.421658	0.411979	0.431336
TTYH3	1	13091	0.71	13091	1.40848	0.40066	0.391056	0.410264
TULP4	1	13091	0.77	13091	1.29872	0.413559	0.403907	0.423211
TUT7	2	13091	0.38	13091	5.26381	0.0292971	0.0259919	0.0326022
TWF2	5	13091	1	13091	5.00153	0.00139986	0.000667082	0.00213264
TXLNA	2	13091	0.38	13091	5.26381	0.0452955	0.0412198	0.0493711
U2AF2	1	13091	0.05	13091	20.0015	0.040096	0.036251	0.043941
U2SURP	1	13091	0.17	13091	5.88273	0.128087	0.121537	0.134637
UBAP1	1	13091	0.8	13091	1.25002	0.30177	0.292773	0.310766
UBAP2L	2	13091	0.12	13091	16.6691	0.00889911	0.00705848	0.0107397
UBE3C	2	13091	1.81	13091	1.10499	0.329867	0.320652	0.339082
UBE4B	2	13091	0.81	13091	2.46936	0.120388	0.11401	0.126766
UBN1	1	13091	0.07	13091	14.2867	0.019798	0.0170678	0.0225283
UBN2	2	13091	0.76	13091	2.63183	0.10339	0.0974224	0.109357
UBR2	5	13091	1.85	13091	2.70335	0.0254975	0.022408	0.0285869
UBR5	2	13091	0.5	13091	4.00046	0.0653935	0.0605482	0.0702387
UBTF	1	13091	0.18	13091	5.5559	0.108289	0.102199	0.114379
UBXN7	1	13091	0.25	13091	4.00023	0.167583	0.160263	0.174903
UHRF2	2	13091	0.5	13091	4.00046	0.0639936	0.0591969	0.0687903
ULK1	3	13091	1.44	13091	2.08358	0.118588	0.112252	0.124925
UNC13A	3	13091	1.95	13091	1.53858	0.160084	0.152897	0.167271
UNC5D	1	13091	0.37	13091	2.70283	0.0878912	0.082342	0.0934404
UNC79	1	13091	0.59	13091	1.69497	0.243176	0.234768	0.251584
UNC80	5	13091	4.48	13091	1.11612	0.326467	0.317277	0.335658
UNK	1	13091	0.3	13091	3.33351	0.0777922	0.0725427	0.0830417
UPF2	1	13091	0.27	13091	3.70391	0.173183	0.165766	0.180599
USP15	2	13091	0.18	13091	11.1127	0.0142986	0.0119718	0.0166253
USP19	3	13091	0.9	13091	3.33387	0.0446955	0.0406457	0.0487454
USP24	1	13091	1.15	13091	0.869555	0.406959	0.397331	0.416588
USP25	1	13091	2.08	13091	0.48073	0.59814	0.588531	0.607749
USP3	2	13091	0.61	13091	3.27904	0.0969903	0.0911901	0.102791
USP32	1	13091	1	13091	1	0.418058	0.408391	0.427725
USP33	2	13091	0.84	13091	2.38116	0.0890911	0.0835078	0.0946744
USP34	2	13091	0.69	13091	2.89884	0.0649935	0.0601621	0.0698249
USP42	2	13091	0.17	13091	11.7664	0.0170983	0.0145575	0.0196391
USP49	1	13091	0.7	13091	1.4286	0.282772	0.273945	0.291598
USP5	2	13091	0.23	13091	8.69683	0.0224978	0.0195913	0.0254042
USP7	1	13091	0.07	13091	14.2867	0.0668933	0.0619967	0.0717899
USP8	3	13091	1.48	13091	2.02726	0.127587	0.121048	0.134126
UTY	1	13091	0.24	13091	4.16691	0.175682	0.168224	0.183141
VCAN	3	13091	0.9	13091	3.33387	0.0442956	0.0402631	0.0483281
VCP	2	13091	0.21	13091	9.52511	0.00169983	0.000892469	0.00250719
VDAC3	1	13091	0.31	13091	3.22598	0.169683	0.162326	0.17704
VPS26B	1	13091	0.38	13091	2.6317	0.210179	0.202194	0.218164
VPS4A	2	13091	1.09	13091	1.83499	0.19798	0.19017	0.20579
VPS54	3	13091	1.3	13091	2.30799	0.060494	0.0558215	0.0651664
VRTN	3	13091	0.7	13091	4.28647	0.0159984	0.0135393	0.0184575
WAPL	1	13091	0.13	13091	7.69282	0.0987901	0.0929422	0.104638
WASF2	1	13091	0.31	13091	3.22598	0.167383	0.160067	0.1747
WDFY4	8	13091	6.04	13091	1.3247	0.182882	0.175305	0.190458
WDR18	1	13091	1.09	13091	0.917425	0.421358	0.41168	0.431035
WDR33	1	13091	1.45	13091	0.689631	0.478752	0.468961	0.488543
WDR43	1	13091	0.23	13091	4.34808	0.147085	0.140143	0.154027
WDR7	2	13091	1.27	13091	1.57489	0.239376	0.231013	0.247739
WDTC1	2	13091	0.41	13091	4.87864	0.0553945	0.0509112	0.0598777
WEE1	1	13091	0.46	13091	2.174	0.284572	0.275728	0.293415
WNK1	1	13091	1.33	13091	0.751861	0.410159	0.400519	0.419799
WNK2	1	13091	2.03	13091	0.492572	0.594141	0.584516	0.603765
WNT3A	1	13091	0.54	13091	1.85192	0.246575	0.238128	0.255023
WNT5A	1	13091	0.22	13091	4.54573	0.153785	0.146714	0.160855
WWP1	3	13091	1.59	13091	1.887	0.105189	0.0991766	0.111202
XKR4	2	13091	0.42	13091	4.76248	0.0255974	0.0225021	0.0286927
XKR6	2	13091	0.56	13091	3.57182	0.0421958	0.0382557	0.0461359
XPO4	1	13091	0.92	13091	1.08696	0.269573	0.260876	0.27827
XPO7	1	13091	0	13091	inf	0.0516948	0.0473554	0.0560343
XPR1	1	13091	0.55	13091	1.81824	0.252375	0.243861	0.260888
XRCC6	1	13091	0.25	13091	4.00023	0.0760924	0.0708958	0.081289
XRN1	1	13091	1.84	13091	0.543443	0.564044	0.554325	0.573762
YEATS2	4	13091	2.29	13091	1.74695	0.111889	0.105711	0.118067
YLPM1	8	13091	1.34	13091	5.97319	0.00019998	-7.71504e-05	0.00047711
YPEL2	1	13091	0.25	13091	4.00023	0.170883	0.163506	0.17826
YTHDC1	1	13091	0.1	13091	10.0007	0.0512949	0.0469714	0.0556184
YTHDC2	1	13091	0.48	13091	2.08342	0.281272	0.27246	0.290084
YTHDF2	3	13091	0	13091	inf	0.00019998	-7.71504e-05	0.00047711
YWHAB	1	13091	0.22	13091	4.54573	0.0977902	0.0919687	0.103612
ZBTB1	1	13091	0.27	13091	3.70391	0.10029	0.0944027	0.106177
ZBTB10	4	13091	0.95	13091	4.21151	0.0124988	0.0103214	0.0146761
ZBTB17	2	13091	0.38	13091	5.26381	0.019698	0.0169745	0.0224215
ZBTB21	4	13091	2.12	13091	1.88706	0.118088	0.111763	0.124413
ZBTB38	1	13091	0.69	13091	1.44931	0.19618	0.188397	0.203963
ZBTB4	1	13091	0.2	13091	5.00031	0.137886	0.131129	0.144644
ZBTB47	1	13091	0.65	13091	1.5385	0.19828	0.190466	0.206094
ZC3H11A	1	13091	0.31	13091	3.22598	0.0765923	0.0713801	0.0818046
ZC3H12C	3	13091	0.83	13091	3.61506	0.0142986	0.0119718	0.0166253
ZC3H13	2	13091	1.49	13091	1.34233	0.29847	0.289502	0.307438
ZC3H7A	1	13091	0.77	13091	1.29872	0.230177	0.221927	0.238427
ZC3H7B	2	13091	1.09	13091	1.83499	0.171883	0.164489	0.179277
ZDHHC5	1	13091	1.04	13091	0.961536	0.517148	0.507355	0.526942
ZEB1	2	13091	0.59	13091	3.3902	0.0852915	0.0798172	0.0907658
ZEB2	3	13091	0.14	13091	21.4333	0.00049995	6.18341e-05	0.000938066
ZER1	2	13091	0.24	13091	8.33445	0.0236976	0.0207165	0.0266787
ZFC3H1	1	13091	1.37	13091	0.729906	0.440156	0.430427	0.449885
ZFHX2	3	13091	3.92	13091	0.765252	0.613739	0.604196	0.623281
ZFHX3	4	13091	0.62	13091	6.45328	0.00239976	0.00144081	0.00335871
ZFHX4	5	13091	1.08	13091	4.63102	0.00319968	0.00209282	0.00430654
ZFP36L2	2	13091	0.51	13091	3.92202	0.0517948	0.0474514	0.0561382
ZFPM2	1	13091	0.31	13091	3.22598	0.070093	0.0650893	0.0750967
ZFR	2	13091	0.24	13091	8.33445	0.0106989	0.00868257	0.0127153
ZFYVE9	2	13091	1.38	13091	1.44934	0.283872	0.275035	0.292708
ZIC2	1	13091	0.07	13091	14.2867	0.0744926	0.0693464	0.0796387
ZMIZ2	1	13091	0.55	13091	1.81824	0.191881	0.184163	0.199599
ZMYM2	2	13091	0.5	13091	4.00046	0.0448955	0.0408371	0.048954
ZMYM4	1	13091	0.32	13091	3.12516	0.0736926	0.068572	0.0788133
ZMYND11	4	13091	0.41	13091	9.75877	0.00209979	0.00120264	0.00299694
ZMYND19	1	13091	0.15	13091	6.6671	0.0580942	0.0535096	0.0626788
ZNF146	1	13091	0	13091	inf	0.050195	0.0459156	0.0544744
ZNF217	2	13091	0.19	13091	10.5278	0.00859914	0.00678952	0.0104088
ZNF236	2	13091	0.91	13091	2.19799	0.126987	0.120462	0.133513
ZNF24	2	13091	0.18	13091	11.1127	0.0137986	0.0115123	0.0160849
ZNF281	1	13091	0.2	13091	5.00031	0.079592	0.0742874	0.0848967
ZNF318	4	13091	1.58	13091	2.53211	0.0434957	0.039498	0.0474933
ZNF326	1	13091	1.6	13091	0.624971	0.546845	0.537089	0.556602
ZNF362	2	13091	0.28	13091	7.1438	0.0226977	0.0197787	0.0256168
ZNF367	1	13091	0.08	13091	12.5009	0.0857914	0.0803026	0.0912802
ZNF384	3	13091	0.31	13091	9.67941	0.00439956	0.00310244	0.00569668
ZNF423	3	13091	0.14	13091	21.4333	0.00109989	0.000450254	0.00174953
ZNF445	1	13091	0.23	13091	4.34808	0.0556944	0.0511998	0.0601891
ZNF483	2	13091	0.96	13091	2.0835	0.177982	0.170486	0.185479
ZNF496	2	13091	0.49	13091	4.0821	0.0677932	0.0628662	0.0727202
ZNF503	2	13091	1.22	13091	1.63944	0.240676	0.232297	0.249054
ZNF512	1	13091	0.83	13091	1.20483	0.353065	0.343698	0.362432
ZNF512B	1	13091	0.4	13091	2.50011	0.163684	0.156432	0.170935
ZNF516	1	13091	0.21	13091	4.76219	0.153785	0.146714	0.160855
ZNF532	1	13091	0.25	13091	4.00023	0.0730927	0.0679913	0.0781941
ZNF536	4	13091	0.1	13091	40.0119	9.999e-05	-9.59806e-05	0.000295961
ZNF609	1	13091	0.39	13091	2.56422	0.221178	0.213044	0.229312
ZNF618	2	13091	0.83	13091	2.40985	0.144586	0.137693	0.151478
ZNF629	1	13091	0.23	13091	4.34808	0.113689	0.107467	0.11991
ZNF644	1	13091	1.02	13091	0.980391	0.384962	0.375425	0.394498
ZNF710	2	13091	0.22	13091	9.09215	0.0149985	0.0126163	0.0173807
ZNF770	2	13091	1.17	13091	1.70951	0.213979	0.205941	0.222016
ZNF777	2	13091	0.23	13091	8.69683	0.020098	0.0173476	0.0228484
ZNF827	2	13091	0.1	13091	20.0029	0.00189981	0.00104636	0.00275326
ZNF865	4	13091	0.85	13091	4.70702	0.00809919	0.00634252	0.00985586
ZNFX1	2	13091	3.04	13091	0.657842	0.651435	0.642096	0.660774
ZNRF1	1	13091	0.15	13091	6.6671	0.122088	0.115671	0.128504
ZNRF3	1	13091	0.55	13091	1.81824	0.323568	0.314398	0.332737
ZSWIM6	1	13091	0.19	13091	5.26348	0.141386	0.134557	0.148215
ZSWIM8	1	13091	0.21	13091	4.76219	0.154085	0.147009	0.16116
ZYG11B	1	13091	0.86	13091	1.1628	0.330867	0.321645	0.340089
ZZEF1	5	13091	3.96	13091	1.26273	0.252775	0.244257	0.261293

## Sheet: 1e
gene	N_carriers_diag	N_diag	avg_N_carriers_undiag	N_undiag	autism_OR
ACTB	8	13091	7.75	13091	1.03228
ADNP	12	13091	9.19	13091	1.30605
AHDC1	20	13091	21.9	13091	0.913109
ANK2	17	13091	22.7	13091	0.748572
ANKRD11	35	13091	38.62	13091	0.906015
AP2S1	2	13091	0.72	13091	2.77805
ARID1B	46	13091	43.6	13091	1.05524
ASH1L	24	13091	23.17	13091	1.03589
ASXL3	26	13091	18.63	13091	1.39639
AUTS2	20	13091	13.22	13091	1.51364
BAZ2B	20	13091	16.9	13091	1.18371
BCL11A	13	13091	9.47	13091	1.37313
BRAF	3	13091	4.25	13091	0.705815
BRSK2	12	13091	9.67	13091	1.24117
CACNA1A	30	13091	27.56	13091	1.08874
CACNA1C	22	13091	21.78	13091	1.01012
CACNA1E	20	13091	20.24	13091	0.988124
CACNA2D3	17	13091	12.89	13091	1.31927
CAPRIN1	7	13091	4.52	13091	1.54897
CASZ1	25	13091	23.1	13091	1.08241
CELF4	2	13091	4.08	13091	0.490118
CHAMP1	6	13091	7.49	13091	0.800977
CHD2	17	13091	14.68	13091	1.15824
CHD3	14	13091	21.7	13091	0.644781
CHD7	23	13091	25.67	13091	0.895804
CHD8	11	13091	9.88	13091	1.11346
CIC	29	13091	26.83	13091	1.08106
CNOT3	5	13091	9.19	13091	0.543895
CORO1A	9	13091	7.74	13091	1.1629
CREBBP	29	13091	30.36	13091	0.955105
CSDE1	9	13091	6.93	13091	1.29891
CSNK2A1	3	13091	2.56	13091	1.17191
CTCF	8	13091	9.16	13091	0.873285
CTNNB1	11	13091	7.98	13091	1.37876
CUL3	4	13091	7.33	13091	0.545564
DEAF1	12	13091	9.3	13091	1.29059
DIP2A	19	13091	15.79	13091	1.20359
DLG4	12	13091	9.06	13091	1.3248
DMPK	5	13091	3.92	13091	1.27562
DNMT3A	9	13091	8.64	13091	1.0417
DPYSL2	6	13091	4.74	13091	1.26594
DSCAM	19	13091	23.11	13091	0.821896
DYNC1H1	48	13091	40.4	13091	1.18881
DYRK1A	3	13091	4.44	13091	0.675601
EBF3	9	13091	8.2	13091	1.09763
EHMT1	15	13091	14.05	13091	1.06769
EIF3G	3	13091	2.21	13091	1.35755
ELAVL3	2	13091	3.54	13091	0.564905
EP300	28	13091	27.4	13091	1.02194
FOXG1	13	13091	9.15	13091	1.42118
FOXP1	5	13091	6.73	13091	0.742844
FOXP2	9	13091	6.99	13091	1.28775
GABRB2	6	13091	3.52	13091	1.70487
GABRB3	5	13091	3.62	13091	1.38136
GFAP	6	13091	3.48	13091	1.72447
GIGYF1	15	13091	15.46	13091	0.970212
GIGYF2	3	13091	9.07	13091	0.330607
GNAI1	3	13091	2.95	13091	1.01695
GRIA2	7	13091	8.22	13091	0.851502
GRIN2B	22	13091	16.98	13091	1.29614
HDLBP	13	13091	12.21	13091	1.06477
HECTD4	42	13091	38.19	13091	1.10009
HIVEP2	28	13091	23.87	13091	1.17339
HNRNPU	6	13091	7.28	13091	0.824095
IRF2BPL	20	13091	22.19	13091	0.901156
KANSL1	16	13091	9.14	13091	1.75147
KATNAL2	3	13091	2.06	13091	1.45642
KCNB1	9	13091	10.87	13091	0.827849
KCNMA1	21	13091	12.1	13091	1.73672
KCNQ3	14	13091	9.22	13091	1.51899
KDM3B	15	13091	16.73	13091	0.896474
KDM5B	10	13091	11.94	13091	0.837397
KDM6B	17	13091	22.01	13091	0.77208
KIAA0232	8	13091	13.84	13091	0.577777
KMT2A	24	13091	33.04	13091	0.72589
KMT2C	20	13091	24.38	13091	0.82007
KMT2E	13	13091	14.53	13091	0.894596
KMT5B	4	13091	6.32	13091	0.632799
KRAS	1	13091	1.23	13091	0.812994
LDB1	6	13091	4.76	13091	1.26062
LRRC4C	6	13091	5	13091	1.20009
LZTR1	2	13091	5.17	13091	0.386754
MAGEL2	2	13091	6.95	13091	0.287661
MAP1A	26	13091	24.92	13091	1.04342
MAP2K1	4	13091	4.76	13091	0.840287
MAP2K2	2	13091	4.78	13091	0.418321
MBD5	11	13091	11.22	13091	0.980376
MED13	13	13091	15.44	13091	0.841812
MED13L	17	13091	19.71	13091	0.862328
MEF2C	4	13091	3.12	13091	1.28214
MEIS2	5	13091	4.82	13091	1.03736
MKX	6	13091	3.57	13091	1.68098
MYT1L	10	13091	10.62	13091	0.941575
NAA15	5	13091	4.94	13091	1.01215
NACC1	8	13091	8.4	13091	0.952352
NBEA	20	13091	22.63	13091	0.883605
NCKAP1	6	13091	7.17	13091	0.836745
NCOA1	16	13091	12.06	13091	1.3271
NF1	11	13091	19.97	13091	0.550448
NIPBL	26	13091	19.84	13091	1.3111
NLGN2	10	13091	8.39	13091	1.19204
NR3C2	8	13091	10.09	13091	0.792738
NR4A2	7	13091	4.37	13091	1.60215
NRAS	1	13091	0.45	13091	2.22232
NRXN1	6	13091	10.75	13091	0.557937
NRXN2	22	13091	28.45	13091	0.772905
NSD1	21	13091	18.7	13091	1.12319
NUP155	9	13091	11.11	13091	0.80995
PACS1	10	13091	10.85	13091	0.921599
PAX5	3	13091	2.08	13091	1.44241
PHF12	10	13091	8	13091	1.25019
PHF2	14	13091	11.7	13091	1.19679
PHF21A	7	13091	4.79	13091	1.46162
PHF3	12	13091	15.68	13091	0.765091
PHIP	15	13091	10.88	13091	1.37911
POGZ	18	13091	14.74	13091	1.22147
PPP1CB	3	13091	2.43	13091	1.23462
PPP2R5D	3	13091	2.99	13091	1.00335
PPP5C	9	13091	6.68	13091	1.34754
PRR12	23	13091	34.42	13091	0.667632
PTEN	2	13091	3.28	13091	0.609696
PTK7	4	13091	3.7	13091	1.08111
PTPN11	7	13091	4.39	13091	1.59485
RAF1	4	13091	4.14	13091	0.966173
RAI1	20	13091	25.11	13091	0.796184
RERE	23	13091	23.02	13091	0.99913
RFX3	6	13091	6.1	13091	0.983599
RIMS1	9	13091	15.49	13091	0.580732
RIT1	3	13091	1.5	13091	2.00023
RORB	2	13091	3.89	13091	0.514065
SATB1	13	13091	8.78	13091	1.48112
SCN1A	12	13091	15.02	13091	0.79875
SCN2A	13	13091	15.16	13091	0.857378
SCN8A	18	13091	15.64	13091	1.1511
SETBP1	12	13091	14.34	13091	0.83667
SETD1A	20	13091	24.54	13091	0.814713
SETD2	21	13091	20.41	13091	1.02895
SETD5	19	13091	14.46	13091	1.31443
SHANK2	19	13091	15.34	13091	1.23894
SHANK3	47	13091	43.01	13091	1.0931
SHOC2	4	13091	4.73	13091	0.845619
SIN3A	15	13091	11.67	13091	1.28567
SKI	11	13091	16.63	13091	0.66117
SLC6A1	5	13091	6.52	13091	0.766782
SMARCA2	11	13091	19.54	13091	0.56258
SMARCA4	24	13091	24.05	13091	0.997917
SMARCC2	16	13091	12.9	13091	1.2406
SON	1	13091	1.76	13091	0.568149
SOS1	9	13091	9.13	13091	0.985751
SOS2	8	13091	8.3	13091	0.963833
SOX5	5	13091	6.78	13091	0.737363
SPAST	8	13091	5.73	13091	1.3964
SRCAP	1	13091	1.26	13091	0.793635
SRPRA	1	13091	0	13091	inf
STXBP1	13	13091	3.65	13091	3.56419
SYNGAP1	17	13091	13.67	13091	1.24392
TANC2	19	13091	13.92	13091	1.36547
TAOK1	7	13091	6.51	13091	1.07531
TBL1XR1	8	13091	4.58	13091	1.74718
TBR1	10	13091	6.79	13091	1.47312
TCF20	22	13091	21.33	13091	1.03146
TCF4	7	13091	5.54	13091	1.26368
TCF7L2	13	13091	6.7	13091	1.94123
TEK	7	13091	10.62	13091	0.658951
TLK2	9	13091	5.53	13091	1.62792
TM9SF4	9	13091	5.27	13091	1.70827
TRAF7	4	13091	6.97	13091	0.573758
TRIM23	3	13091	4.57	13091	0.656376
TRIO	1	13091	0.13	13091	7.69282
TRIP12	24	13091	17.9	13091	1.34141
TSC1	3	13091	7.07	13091	0.424196
TSC2	31	13091	27.74	13091	1.1178
TSHZ3	12	13091	11.09	13091	1.08213
VEZF1	7	13091	4.74	13091	1.47705
WAC	4	13091	5.73	13091	0.697988
WDFY3	28	13091	32.54	13091	0.86018
ZBTB20	8	13091	8.54	13091	0.936729
ZMYND8	19	13091	13.08	13091	1.45326
ZNF292	20	13091	23.52	13091	0.850111
ZNF462	18	13091	24.05	13091	0.748094

## Sheet: 1f
gene	N_carriers_diag	N_diag	avg_N_carriers_undiag	N_undiag	autism_OR
ADNP	3	6683	0.05	6683	60.0265
ANK2	5	6683	0.94	6683	5.32238
ANKRD11	2	6683	0.39	6683	5.12944
ARID1B	1	6683	0.07	6683	14.2877
ASH1L	6	6683	0	6683	inf
ASXL3	2	6683	0.16	6683	12.5034
AUTS2	1	6683	0.19	6683	5.2638
BAZ2B	1	6683	0.62	6683	1.61299
BRAF	2	6683	0.26	6683	7.69431
BRSK2	1	6683	0	6683	inf
CACNA1E	3	6683	0.35	6683	8.57483
CACNA2D3	2	6683	0.66	6683	3.03091
CAPRIN1	2	6683	0.27	6683	7.40933
CELF4	2	6683	0.36	6683	5.55692
CHAMP1	1	6683	0	6683	inf
CHD2	1	6683	0.07	6683	14.2877
CHD3	1	6683	0.57	6683	1.7545
CHD7	1	6683	0	6683	inf
CHD8	3	6683	0	6683	inf
CNOT3	1	6683	0	6683	inf
CSDE1	1	6683	0.49	6683	2.04097
CSNK2A1	2	6683	0.11	6683	18.187
CUL3	3	6683	0	6683	inf
DEAF1	1	6683	0.77	6683	1.29875
DIP2A	7	6683	1.33	6683	5.26763
DLG4	1	6683	0.03	6683	33.3382
DNMT3A	1	6683	0.92	6683	1.08697
DSCAM	4	6683	0.31	6683	12.9104
DYNC1H1	7	6683	0.96	6683	7.29826
DYRK1A	5	6683	0	6683	inf
EBF3	2	6683	0	6683	inf
EHMT1	1	6683	0.02	6683	50.0073
FOXP1	2	6683	0.51	6683	3.92244
GABRB2	1	6683	0.55	6683	1.8183
GFAP	2	6683	1.07	6683	1.86942
GIGYF1	7	6683	1.09	6683	6.4277
GIGYF2	1	6683	0.16	6683	6.25079
GRIA2	1	6683	0	6683	inf
GRIN2B	2	6683	0	6683	inf
HDLBP	2	6683	0.31	6683	6.45324
HECTD4	3	6683	1.89	6683	1.58757
HIVEP2	2	6683	0.13	6683	15.3889
HNRNPU	1	6683	0	6683	inf
IRF2BPL	2	6683	0.25	6683	8.0021
KATNAL2	4	6683	0.5	6683	8.00419
KCNB1	1	6683	0.05	6683	20.0028
KCNMA1	2	6683	0.31	6683	6.45324
KDM3B	1	6683	0	6683	inf
KDM5B	8	6683	2.37	6683	3.37837
KDM6B	1	6683	0.16	6683	6.25079
KMT2A	3	6683	0	6683	inf
KMT2C	3	6683	0.17	6683	17.6545
KMT2E	1	6683	0.34	6683	2.94147
KMT5B	2	6683	0.09	6683	22.2286
LRRC4C	1	6683	0.07	6683	14.2877
LZTR1	4	6683	2.13	6683	1.87846
MAP1A	1	6683	0.67	6683	1.49261
MAP2K1	1	6683	0.18	6683	5.55624
MAP2K2	1	6683	0.67	6683	1.49261
MBD5	5	6683	0.4	6683	12.5086
MED13	3	6683	0.07	6683	42.8759
MEF2C	2	6683	0.37	6683	5.40672
MEIS2	1	6683	0	6683	inf
MKX	1	6683	0.28	6683	3.57181
MYT1L	1	6683	0.06	6683	16.669
NBEA	3	6683	0	6683	inf
NCKAP1	1	6683	0.04	6683	25.0036
NF1	5	6683	1.12	6683	4.46688
NR3C2	1	6683	0.1	6683	10.0013
NRXN1	1	6683	0.24	6683	4.16714
NRXN2	2	6683	0.34	6683	5.88381
NUP155	1	6683	0.71	6683	1.40851
PACS1	2	6683	0.29	6683	6.89832
PHF21A	1	6683	0.09	6683	11.1126
PHF3	2	6683	0.38	6683	5.26443
PHIP	2	6683	0.28	6683	7.1447
POGZ	1	6683	0	6683	inf
PPP2R5D	2	6683	0.4	6683	5.0012
PSMD12	2	6683	0	6683	inf
PTCHD1	1	6683	0	6683	inf
PTEN	1	6683	0.23	6683	4.34833
PTK7	1	6683	0.56	6683	1.78583
RAI1	1	6683	0.09	6683	11.1126
RIMS1	2	6683	0.24	6683	8.33553
SCN2A	5	6683	0	6683	inf
SCN8A	1	6683	0.13	6683	7.69331
SETD1A	1	6683	0.08	6683	12.5017
SETD2	2	6683	0.41	6683	4.87921
SETD5	2	6683	0.25	6683	8.0021
SHANK2	3	6683	0.17	6683	17.6545
SHANK3	4	6683	0.05	6683	80.0473
SKI	1	6683	0	6683	inf
SMARCA2	2	6683	0.48	6683	4.16761
SMARCC2	4	6683	0.39	6683	10.262
SOS1	1	6683	0.22	6683	4.54599
SOS2	1	6683	0.8	6683	1.25004
SPAST	1	6683	0.19	6683	5.2638
STXBP1	1	6683	0	6683	inf
SYNGAP1	3	6683	0	6683	inf
TANC2	2	6683	0.26	6683	7.69431
TAOK1	2	6683	0	6683	inf
TBR1	1	6683	0.03	6683	33.3382
TCF7L2	1	6683	0.86	6683	1.16282
TLK2	3	6683	0.12	6683	25.0108
TSC1	2	6683	0.35	6683	5.7157
TSC2	1	6683	0.12	6683	8.33443
WDFY3	4	6683	0.61	6683	6.56071
ZNF292	2	6683	0.16	6683	12.5034
ZNF462	3	6683	0.37	6683	8.1113

## Sheet: 1g
gene	N_carriers_diag	N_diag	avg_N_carriers_undiag	N_undiag	autism_OR
ADNP	5	1596	0	1596	inf
AHDC1	1	1596	0	1596	inf
ANK2	1	1596	0.24	1596	4.16865
ARHGEF9	2	1596	0.02	1596	100.124
ARID1B	2	1596	0.06	1596	33.3739
ASH1L	1	1596	0.02	1596	50.0307
ASXL3	2	1596	0.06	1596	33.3739
AUTS2	1	1596	0	1596	inf
BAZ2B	1	1596	0.25	1596	4.00188
BRSK2	1	1596	0.02	1596	50.0307
CAPRIN1	1	1596	0.06	1596	16.6765
CHD2	2	1596	0.01	1596	200.25
CHD8	1	1596	0	1596	inf
CNOT3	1	1596	0.01	1596	100.062
CORO1A	1	1596	0.07	1596	14.294
CSDE1	2	1596	0.06	1596	33.3739
CTCF	2	1596	0	1596	inf
CTNNB1	1	1596	0	1596	inf
DDX3X	1	1596	0	1596	inf
DIP2A	1	1596	0.51	1596	1.96139
DLG4	1	1596	0	1596	inf
DYNC1H1	1	1596	0.1	1596	10.0056
DYRK1A	1	1596	0.02	1596	50.0307
EP300	2	1596	0.02	1596	100.124
FMR1	1	1596	0.02	1596	50.0307
GABRB3	1	1596	0.08	1596	12.5072
GIGYF1	3	1596	0.14	1596	21.467
GRIN2B	1	1596	0	1596	inf
HDLBP	1	1596	0.08	1596	12.5072
KANSL1	1	1596	0.03	1596	33.3536
KATNAL2	2	1596	0.31	1596	6.45845
KCNMA1	1	1596	0.16	1596	6.25329
KDM3B	1	1596	0.04	1596	25.015
KDM5B	2	1596	0.37	1596	5.41093
KMT2A	1	1596	0	1596	inf
KMT5B	2	1596	0.03	1596	66.7491
LRRC4C	1	1596	0.05	1596	20.0119
LZTR1	1	1596	0.5	1596	2.00063
MECP2	1	1596	0.02	1596	50.0307
MYT1L	1	1596	0	1596	inf
NBEA	1	1596	0	1596	inf
NF1	1	1596	0.18	1596	5.55841
NR3C2	1	1596	0.06	1596	16.6765
NR4A2	1	1596	0.03	1596	33.3536
PHF21A	1	1596	0.04	1596	25.015
PHF3	1	1596	0.15	1596	6.67022
PHIP	1	1596	0.03	1596	33.3536
POGZ	1	1596	0	1596	inf
PPP2R5D	1	1596	0.04	1596	25.015
PTEN	1	1596	0.02	1596	50.0307
RERE	1	1596	0.07	1596	14.294
RFX3	1	1596	0.03	1596	33.3536
SCN2A	5	1596	0	1596	inf
SETD2	1	1596	0.01	1596	100.062
SHANK2	2	1596	0	1596	inf
SHANK3	3	1596	0	1596	inf
SLC6A1	2	1596	0	1596	inf
SOX5	1	1596	0	1596	inf
SYNGAP1	2	1596	0	1596	inf
TANC2	1	1596	0.06	1596	16.6765
TBR1	1	1596	0	1596	inf
TRIO	1	1596	0	1596	inf
TRIP12	1	1596	0	1596	inf
TSC1	3	1596	0.06	1596	50.0923
TSC2	1	1596	0	1596	inf
WAC	2	1596	0.05	1596	40.0489
ZNF292	1	1596	0.03	1596	33.3536
ZNF462	1	1596	0.03	1596	33.3536

## Sheet: 2a
gene	avg_P1R1	avg_P1R2	avg_P1R3	avg_P2R1	avg_P2R2	avg_P2R3	avg_P3R1	avg_P3R2	avg_P3R3	avg_P4R1	avg_P4R2	avg_P4R3	avg_P5R1	avg_P5R2	avg_P5R3	avg_P6R1	avg_P6R2	avg_P6R3	avg_P7R1	avg_P7R2	avg_P7R3	avg_P8R1	avg_P8R2	avg_P8R3	avg_P1R4	avg_P2R4	avg_P3R4	avg_P4R4	avg_P5R4	avg_P6R4	avg_P7R4	avg_P8R4
SMARCC2	25.5464	26.3973	22.5324	28.8842	29.2154	29.1812	22.8451	26.4489	27.3534	20.0559	18.6366	23.1066	16.1628	16.253	15.9863	16.0568	15.5677	13.9909	18.4703	19.9496	16.396	20.0615	20.9259	14.9768		19.504	27.0187	16.414	18.4106	18.4969	20.7103	19.2923
SLC6A1	8.80828	5.943	13.1861	8.25896	7.56041	25.7756	10.5955	14.8126	44.8389	51.7865	44.3965	56.7172	75.5669	87.5843	102.292	69.6609	58.2029	40.8499	81.2438	85.7147	69.1848	69.2667	62.6885	69.0739		17.3665	47.0222	39.0208	34.6908	50.7932	78.868	77.3898
SATB1	17.2993	26.4475	7.66991	12.0392	17.6572	8.38672	8.76267	9.32509	7.19383	11.0589	9.97792	7.69649	14.1489	12.3159	7.49159	11.5683	10.2574	4.79176	11.3312	10.3019	5.42933	14.1635	13.996	5.38426		4.13879	8.45723	7.59071	3.70645	3.62943	3.05518	3.2052
HECTD4	11.9934	10.9662	7.66483	17.0063	15.6631	12.9345	10.531	11.9678	11.6375	8.29388	6.77586	6.65291	7.08842	6.66876	7.21519	6.85483	6.80107	5.38763	7.98662	7.82165	7.95229	10.5997	11.633	7.17879		10.5044	10.3571	4.90647	14.6383	14.6546	14.899	13.4907
KMT5B	19.9633	16.6808	15.4065	15.7686	14.9692	15.0576	12.6835	14.1712	14.5686	9.76139	8.55562	8.60804	4.81765	4.46532	6.17135	3.9152	3.55041	4.09463	4.05537	3.6529	4.25804	4.14786	4.12141	4.37684		11.2316	14.3889	8.22047	5.42858	5.57463	5.30603	5.29291
SETD1A	4.16098	4.02997	3.76938	5.32393	4.99277	5.59534	5.19211	5.27146	5.59227	3.93943	3.63053	4.5159	2.55155	2.75623	3.85256	2.81063	2.5627	2.4542	3.25141	3.46931	3.40445	3.39877	3.35613	2.95376		3.41284	5.36109	3.31085	3.93495	4.449	5.04376	4.20526
KCNMA1	1.44478	0.964082	0.876114	1.5134	1.39079	1.32201	1.76788	2.04318	2.39834	2.3317	2.25154	2.05165	5.01019	5.02892	4.76799	5.86627	4.91221	4.05955	5.98362	5.33989	4.57441	6.67531	6.5826	4.24331		2.65742	1.85824	1.5179	3.7999	3.727	4.45294	4.54886
CAPRIN1	81.7177	86.8327	74.258	68.3709	75.1272	59.5907	39.4433	47.5737	43.7058	43.3642	41.8719	40.8773	28.1213	28.3355	25.9982	24.1392	21.3899	23.7752	22.7267	21.1626	21.4411	25.3779	23.7837	23.4243		45.7567	44.8529	37.1034	28.7256	21.76	23.7734	24.2894
GABRB2
GABRB3	22.9455	23.867	17.053	18.9282	20.6804	18.1425	14.8331	16.974	20.3004	15.9055	15.0953	9.66085	17	15.4637	12.0779	14.2063	13.6611	13.3481	16.3423	14.1234	14.6718	17.8093	17.3638	13.9823		17.4335	12.6668	8.35629	9.42205	6.72136	7.43949	7.72505
DLG4	60.4774	49.776	40.9362	60.9012	54.4611	61.2021	72.9462	67.0398	78.1587	71.0301	66.7908	42.2621	127.707	118.491	79.8855	85.4279	86.0207	71.3859	79.8249	82.8645	83.0089	88.0855	86.5326	73.1013		45.0087	30.6979	33.5532	88.2683	70.1043	83.8531	79.1601
CACNA1A
DEAF1	20.4096	18.1729	22.6213	30.0005	29.814	29.8312	50.1626	55.4195	48.979	47.2276	52.1824	31.108	58.4319	59.8626	58.5735	29.4805	30.1688	33.2464	29.358	31.6087	40.3624	31.314	30.0792	36.1996		57.7454	36.378	38.6369	50.9348	35.4798	38.0432	40.1729
DMPK	5.01741	5.67952	6.29228	11.179	9.36715	12.4294	21.3965	16.6941	15.2844	16.7478	19.1537	17.973	12.3896	14.2984	15.9853	12.0748	11.5074	8.95271	9.66352	10.9987	9.99702	7.8203	8.02321	10.562		14.8346	17.536	16.8067	16.8789	14.6755	12.8794	10.3715
DYRK1A	22.0654	21.21	21.0104	18.301	18.8439	17.8053	14.4236	16.0141	16.489	14.7438	13.4843	12.3641	11.2839	11.1851	10.2107	10.426	9.58235	10.0227	11.0529	10.4498	10.0276	13.3839	12.9914	11.4142		13.6807	16.7903	11.0499	10.6975	10.0932	10.7072	11.0368
CUL3	13.9733	13.7282	12.8337	10.8251	10.4936	10.4555	8.32217	9.58469	9.50209	7.88636	7.14394	6.78339	8.75965	8.26798	6.72283	7.15128	6.16657	6.7516	7.41552	6.61556	6.09197	8.36722	7.94993	6.52169		9.33932	10.0322	6.67028	9.77076	6.6485	6.9138	7.02847
CASZ1
IRF2BPL	57.7314	47.7392	35.5883	46.0848	43.5276	36.9835	41.4443	46.7123	38.7734	30.9654	28.7537	21.6241	14.7784	14.4117	15.6374	12.0434	11.4131	10.9383	10.8048	11.0261	11.5699	11.1019	10.6479	10.175		27.0581	19.889	17.146	19.0698	14.3654	15.1415	12.6706
TRIM23	14.3959	13.8239	12.6503	10.5727	11.3742	9.6024	8.11541	9.96687	10.3718	7.64627	7.25388	6.18549	12.7806	12.3482	8.76389	13.8979	11.3624	11.2923	12.8867	10.507	9.77127	16.7976	15.9449	12.1354		10.5254	9.18829	5.17255	12.3093	9.24965	9.7039	10.4329
LDB1	51.0927	52.8344	40.8683	56.1751	56.6929	52.1483	42.2041	43.3836	46.5451	29.0753	26.3899	35.1691	14.5482	14.6624	15.1781	11.9926	11.0675	11.2437	17.4881	17.7143	17.3264	17.8988	17.965	14.7215		24.8548	34.4071	24.466	13.4121	12.4494	15.785	14.2208
SETD2	11.45	11.4142	8.8736	12.2752	12.5175	12.0662	10.5904	12.152	12.6663	7.64304	6.94687	7.63674	4.89925	4.43544	5.50225	3.55269	3.33692	3.61093	4.5146	4.31846	4.96008	5.17103	5.17183	4.96652		7.88635	12.9751	6.45347	8.07891	6.47501	6.6838	6.8518
SETD5	9.29993	9.53923	9.60694	10.3955	9.42238	11.9347	9.15268	10.0896	11.4262	8.48785	8.42819	12.3605	7.08439	6.7887	9.07446	4.80383	4.591	4.56316	6.30237	6.04385	6.22189	6.68722	7.32092	5.92027		9.3479	16.7815	10.5683	10.7611	8.40883	8.72163	8.4048
CSNK2A1	33.0374	30.6014	30.3169	26.7727	26.706	25.9081	20.6027	23.4884	22.038	23.183	22.7999	20.5223	16.5259	16.4782	14.718	12.9041	12.4484	13.045	13.5301	13.0671	12.7366	13.5398	13.3209	13.2332		22.9756	22.6368	19.8373	18.2503	12.7277	13.8189	13.2804
LRRC4C	0.996865	0.603722	4.42162	3.75562	2.99398	5.77339	9.01508	9.45447	8.89305	9.16976	9.30468	4.1952	8.64986	8.56615	7.4027	6.85339	7.29854	5.49469	8.46779	8.8349	7.91102	9.21899	9.94649	6.85582		6.4375	4.80847	2.98788	2.5507	1.80134	2.03478	1.92855
BRSK2	14.5506	12.934	10.5067	17.9213	16.4858	15.3184	21.201	19.1459	16.7476	16.0938	14.8622	9.34728	14.898	14.7502	13.0258	11.7503	11.5678	8.98598	14.2569	15.719	11.8005	16.8624	16.4845	10.1649		13.5215	17.0222	14.1004	16.5101	16.531	19.0277	18.1229
CACNA2D3	4.20169	2.53655	6.77974	4.24564	5.7684	9.39205	4.40106	6.36755	14.6432	5.53635	6.0832	5.99444	9.5326	9.21493	7.52043	5.49045	5.65597	9.52569	8.44198	8.61545	10.3812	11.952	12.7501	10.187		19.6206	0.642354	1.40651	12.9463	4.86753	6.39359	3.63223
AP2S1	51.1487	59.1721	59.5325	57.4286	64.9987	61.6593	75.7939	73.391	65.6662	74.4888	76.004	62.812	89.0755	92.9893	73.3327	78.975	83.5359	80.884	67.8371	72.0815	65.8354	82.1893	82.4786	76.3636		81.0738	40.3949	58.2148	102.066	70.3381	71.8489	74.8746
ARID1B	7.68728	8.22331	6.96472	8.21092	8.79397	9.96036	6.65545	7.97175	10.4329	5.07671	4.30488	5.83347	3.27296	3.12381	4.14454	2.90704	2.59074	2.71844	3.38586	3.23238	3.93303	4.04011	3.93263	3.54557		6.7617	9.09161	4.52316	4.63922	4.41322	4.46769	4.47831
NRXN2	31.9212	21.3844	25.5914	36.5131	30.2559	38.0213	55.8202	56.2561	60.0206	52.7958	50.7034	28.8641	50.7726	49.9351	47.7089	35.3727	30.31	25.3183	26.6606	28.5739	26.6453	25.6019	24.3257	20.022		54.6941	29.0253	23.7129	74.0425	57.5561	58.2333	49.4252
NRXN1	21.2171	16.6795	19.7713	22.746	22.229	18.694	26.8947	29.0338	23.9587	25.1046	23.685	14.4075	27.9515	27.2168	20.2828	20.0777	16.9459	11.8565	16.7959	14.7518	11.3467	20.8312	19.5713	11.2159		28.4944	17.7186	11.0024	23.0989	16.2304	16.7665	15.3952
RFX3	7.39495	8.01257	10.8512	6.47103	6.15205	6.70728	5.5856	5.73693	6.55445	4.32929	4.54807	5.16074	4.31372	4.62254	4.14578	2.97862	2.82873	3.14155	2.19513	1.659	2.39427	2.40816	2.37374	2.89851		4.48062	6.15016	4.10733	1.64877	1.70771	1.52809	1.5732
PRR12	12.1349	10.0447	9.53447	15.5884	13.806	14.6424	16.2901	16.2422	16.8874	10.0363	8.27497	8.80838	6.31522	6.19079	8.55109	6.20308	5.40253	5.24192	5.8507	6.43627	6.17281	6.52445	6.51799	5.20739		10.6226	11.1006	6.27608	10.192	10.4387	9.56911	7.50983
PTEN	16.5837	15.2829	16.343	10.5155	11.5625	11.1372	9.07468	10.2498	11.5488	10.0855	9.52007	9.42251	13.3142	12.7682	11.124	11.2768	8.91993	9.35171	8.64718	7.32963	6.85854	9.53222	8.73518	7.74672		14.0371	10.8827	10.02	11.7931	12.2983	12.1633	11.7811
MAGEL2
LZTR1	4.68308	4.48201	4.30277	6.49743	6.03353	6.88991	7.62034	8.05658	8.42741	9.26331	8.93678	9.31193	10.786	13.021	14.3855	13.0391	12.2475	10.063	11.9152	13.1226	11.2765	10.419	10.5584	10.9539		10.0915	10.2827	11.038	14.768	12.8716	13.1994	12.9979
CTCF	37.1188	35.0149	33.2377	33.5934	32.3996	32.7718	24.7668	27.3871	26.0063	21.3995	19.6305	19.8376	12.0298	11.1718	12.7708	11.0029	9.93891	11.0005	12.8924	12.0203	12.2539	13.0723	12.23	12.3755		20.4494	29.6988	18.704	15.0519	14.1626	15.4178	14.3993
FOXP1	3.33497	2.51727	12.046	6.77559	4.63234	19.2511	16.0934	11.5861	23.8366	11.6004	10.3939	10.4103	5.49991	4.72989	4.17886	4.01156	3.58449	3.70173	4.74453	4.00759	4.4128	4.73929	4.3216	4.19369		7.36898	4.79643	3.12561	1.91014	1.86616	2.12148	1.9261
ADNP	45.5921	40.5266	41.9	40.5449	38.0283	37.9523	31.0926	34.9527	32.5465	25.7454	23.2161	21.3887	12.5443	12.4192	12.9141	10.4738	9.67699	10.022	11.263	10.8699	10.7051	12.0114	11.683	11.0988		27.1027	33.2378	17.5667	13.3225	12.2371	12.8019	12.9198
GRIA2	27.2996	28.8284	15.2785	19.1893	22.2391	18.2081	18.9197	19.5124	32.5657	17.001	16.7256	11.4935	31.3829	28.7157	28.1956	24.7368	22.6591	27.4818	28.6956	26.2069	31.6557	36.5283	37.6688	31.3909		18.808	35.4703	13.7311	14.2249	10.2962	10.4324	10.5971
CELF4	12.2434	10.6481	14.9372	14.139	14.8579	21.4899	26.5252	26.9678	36.2615	24.7849	26.3697	12.197	31.6636	29.5219	29.4051	25.1759	23.5462	24.7664	33.8853	31.2023	27.1573	38.8342	35.9661	26.8569		43.8893	14.7174	9.61271	33.4858	34.3	34.461	30.6293
PHF21A	8.13049	6.98279	6.99242	7.29626	6.75754	8.40244	5.96905	6.34598	7.31621	5.48843	5.12206	7.34002	3.01714	3.06618	3.88698	2.75305	2.57299	2.92844	3.24529	3.1908	3.52788	2.94048	2.93929	3.44441		4.50365	6.66788	5.80739	3.61509	4.21706	3.89199	3.99139
TBR1	101.613	100.419	15.5428	56.3165	78.3725	15.2417	23.0826	30.3072	8.10801	18.9378	22.608	6.07439	7.48603	6.42652	4.16925	8.20541	5.79336	2.88166	9.93393	8.85024	2.36065	14.4708	12.8233	3.14158		0.423046	0.027002	0.042293	0.028119	0.015055	0.059002	0.030498
TCF7L2	0.783012	1.97278	54.4208	0.73661	7.66982	3.26314	0.676315	1.13565	5.29399	2.4948	2.82467	5.37247	2.6523	3.12912	10.9565	3.43713	3.13338	4.97766	3.1319	3.0768	2.29681	2.97843	2.71932	2.7185		191.686	4.24446	13.2673	116.624	43.6143	35.5541	53.2382
BAZ2B	1.77815	2.37936	2.70612	1.98319	2.04935	2.78981	1.57038	1.94438	2.44071	1.46944	1.28625	2.34389	1.12558	1.17829	1.57485	1.191	1.19654	1.53173	1.3636	1.33508	1.9527	1.30411	1.36608	1.8778		2.18441	4.80616	2.22288	1.6738	2.07017	1.93641	2.04741
SKI	20.9308	19.0451	16.6615	22.9145	20.6921	21.8525	25.3237	29.1374	26.0119	27.1865	25.9236	25.065	18.5432	18.7597	21.5632	13.9239	12.6657	13.023	14.1187	14.6221	14.2284	14.0992	13.789	12.9092		16.9266	24.2078	20.9349	23.3233	33.8179	38.9879	36.219
NCKAP1	57.0625	59.4019	56.5213	42.957	44.4623	39.9646	29.6474	37.4311	39.3349	39.9558	39.3495	34.2403	49.4738	53.0661	40.5618	56.7877	51.0238	51.4788	53.7238	47.2969	46.3363	61.2021	59.6653	49.1668		39.2039	32.3635	30.0231	42.9423	37.7928	39.1463	43.984
KANSL1	16.0822	15.9226	13.5558	15.6152	16.147	16.2072	10.0164	12.1434	12.1159	10.2388	9.78469	13.7556	5.06111	5.10278	6.20828	4.00423	3.69981	4.14704	6.19591	6.20857	5.89438	6.65775	6.81901	5.79455		10.195	15.3418	11.0043	7.54482	8.59366	9.6352	9.47174
CHD2
CSDE1	142.25	141.814	119.46	125.359	129.789	104.632	91.2957	100.323	87.5538	74.983	69.8687	62.3083	59.8772	58.6322	49.3816	56.4984	51.6178	57.6277	57.6883	53.7212	55.2446	66.0677	62.7896	63.9464		109.196	83.4396	56.5458	70.4142	55.0044	61.5617	68.149
CHD7	2.51849	6.18759	9.04597	2.62516	3.47047	8.06804	1.10891	2.13876	4.79637	1.73576	1.29617	4.2185	1.22368	1.30503	2.89819	1.15534	1.12489	1.78043	1.14309	1.13362	2.24534	1.05785	1.27372	1.90078		6.57516	25.8088	9.66647	9.52088	7.48639	6.49843	6.05767
CHD8	16.9283	16.4922	13.0603	17.1906	17.1745	15.6664	12.9632	14.4653	15.1248	9.18452	8.09372	9.67208	6.65046	6.55142	7.44209	5.35864	5.14371	5.34779	6.73989	7.10802	7.29688	7.80257	8.02878	7.28174		11.274	16.9797	8.36613	11.4071	9.29296	10.3575	9.5987
ASXL3	9.71833	9.74686	4.75393	9.66621	11.2808	5.75502	5.75483	7.15239	4.20852	2.98795	2.97013	2.14525	0.925912	0.79085	0.648354	0.720114	0.805054	0.393063	0.963628	0.783485	0.567727	1.07905	1.20233	0.549785		5.24186	6.83535	1.90531	0.596657	0.256996	0.253783	0.278968
NBEA	50.6584	38.2692	19.2477	44.9291	39.9588	21.4147	30.6674	32.4362	23.9462	19.1641	15.57	6.4011	12.5435	10.0208	8.65795	9.46742	8.21556	8.21225	9.87816	8.20106	9.97424	13.6951	12.8349	8.76775		20.8468	19.1361	10.186	13.356	9.54048	10.6322	10.5313
VEZF1	18.9313	21.8204	26.4154	16.4369	16.2981	20.0277	12.4259	12.7694	14.3001	10.8593	8.97146	15.4353	4.74722	5.18916	7.47393	6.20117	5.8344	7.82908	6.16445	5.91833	7.71077	5.52527	5.43623	8.59674		13.312	17.1756	10.5246	5.77559	7.50856	7.65742	7.8202
NF1	6.71829	6.59109	6.60541	6.13768	6.29651	6.71629	4.53698	5.74066	6.87412	4.94454	4.72678	6.5059	5.67066	5.66882	6.32805	5.86362	5.17891	4.97412	6.44606	5.59124	6.41011	8.25403	7.81702	6.20626		6.08186	10.8414	6.08941	5.7214	6.17092	6.53959	7.4309
KATNAL2
PAX5
TEK	1.51574	1.76409	2.09047	1.37796	1.50093	1.60658	1.16754	2.01097	2.38355	4.17694	4.82457	4.6698	3.71217	4.37497	6.12869	5.01638	4.13683	4.78434	3.80664	3.6167	4.53175	3.77055	3.48325	4.41125		2.47272	2.56402	4.51912	2.22771	2.37813	3.41591	3.22201
ZBTB20
NAA15	8.78721	8.96498	8.8943	6.57711	6.82763	6.22587	4.68654	5.43675	5.25468	3.91933	3.24072	3.25569	3.29787	3.18167	2.84732	2.60034	2.24751	2.7379	2.73198	2.35037	2.80953	2.88301	2.87073	2.86285		5.11285	6.04937	2.85489	2.96208	2.65248	2.45669	2.64398
TLK2	5.15637	5.69901	5.52648	4.49522	4.88174	4.86675	4.21694	4.65587	4.19618	3.67476	3.52269	3.38999	2.92505	2.92607	2.72433	2.58998	2.39762	2.57144	2.8369	2.64337	2.42603	2.8802	2.78965	2.723		3.95589	4.3285	3.2664	3.04524	2.92389	3.0432	2.93665
PSMD12	10.0647	9.2959	11.8338	7.81337	8.18433	8.90539	7.98553	9.62055	10.3969	8.82887	8.61672	7.55452	11.4603	11.458	9.35368	11.2321	9.53352	10.0443	9.66036	9.12915	7.33904	11.0509	11.91	9.39122		11.9639	8.85006	7.54146	16.8002	11.4784	9.5458	11.3871
MEF2C	98.7869	96.3677	13.9115	137.241	104.896	24.6646	186.694	168.506	42.2734	165.429	147.492	12.7459	115.042	100.442	23.5245	63.5087	52.1509	13.3492	49.5796	39.1795	14.0148	59.768	51.7275	13.0531		14.7511	17.2285	8.37915	9.00404	3.59679	3.38293	3.92539
MEIS2	15.7691	19.0677	27.8845	14.5217	24.1926	38.1674	12.2001	23.2394	37.4448	7.90784	12.6288	22.2858	3.28907	4.11111	7.34311	2.85122	2.70787	4.72723	2.67274	2.7449	5.97988	2.31908	2.52361	6.54198		6.78119	0.782264	1.4225	1.17873	1.40733	1.72614	1.69965
WDFY3	9.84395	8.14798	7.45818	8.77953	8.03983	7.89982	5.91498	7.27031	7.70746	5.48254	5.07752	6.34748	5.85623	5.68204	7.20159	6.52679	5.6425	6.31647	6.99313	6.33812	8.47666	8.97729	8.44144	8.31029		7.28149	11.9763	7.00747	9.22481	7.99946	7.62569	8.00096
KDM5B	38.1408	36.2747	28.1924	30.3593	31.5425	26.3017	15.5543	18.8797	18.6516	14.2795	12.234	14.3714	5.17207	5.22489	4.92967	3.80567	3.54762	3.50108	3.9739	3.91513	3.87662	3.97525	4.03923	3.60971		15.6693	20.9315	12.0183	5.78033	3.98992	3.8446	3.44671
NUP155	4.9429	5.49897	5.59715	4.76012	4.65311	5.42246	3.33741	3.82564	3.94843	3.14966	2.84285	3.87777	1.87768	2.02431	1.99665	1.71363	1.55838	1.68449	2.17699	1.99363	2.00875	2.38057	2.34283	1.94191		4.06102	6.6112	3.43371	2.5837	2.31484	2.49496	2.6748
KDM3B	17.3406	18.7296	20.5848	16.2583	16.354	18.8834	9.82445	12.7613	14.1773	11.2151	10.1712	15.7875	6.69854	7.37456	10.5808	7.20465	6.81573	7.27168	8.39757	8.35291	9.4429	8.53223	8.69051	9.22685		14.4926	26.7759	15.7394	8.52825	8.9948	9.56861	9.61034
PHF3	10.5637	10.286	9.55344	9.21072	8.91351	9.40101	6.4469	7.29294	8.58283	6.04441	5.33743	6.64043	4.61544	4.36034	5.06834	3.91364	3.48876	4.41597	4.49375	4.00788	5.23443	4.86138	4.56392	5.40112		5.58811	8.79519	5.61031	5.71788	4.64003	4.87146	4.99355
ZNF292	15.7317	15.6827	15.2685	11.0264	11.6638	10.7849	6.53136	7.37709	7.85179	5.43919	4.45657	5.62256	2.64146	2.49642	2.61326	1.93728	1.65495	1.84146	1.95066	1.64808	2.04873	2.36876	2.27337	2.26381		6.12398	10.6461	4.80757	2.35606	2.51597	2.31565	2.64306
GIGYF1	5.48182	4.85719	4.15523	8.01423	7.08486	8.45836	11.1661	8.48302	9.21418	5.45096	5.36975	8.48077	3.01677	3.33735	4.95218	3.31643	3.46403	3.3847	4.74132	5.19545	5.2542	4.56064	5.03814	4.69636		5.4959	10.8837	8.38492	8.03527	8.12115	9.08366	7.90827
GIGYF2	6.98855	6.65742	6.15588	7.11867	6.94443	7.10116	5.98526	6.91054	7.47648	4.70429	3.95572	4.43464	4.25214	3.92121	5.25114	4.01778	3.6887	4.31499	4.33783	4.29841	4.9326	4.63128	4.66443	4.6408		5.6847	7.71353	3.38108	4.62966	4.73657	4.86346	4.72225
MAP1A	14.1634	11.7951	14.0149	18.0747	16.4065	21.9392	28.3883	35.3856	39.4862	29.4432	27.2267	18.8816	89.8977	81.0099	95.6238	105.776	98.1412	89.562	142.133	150.029	130.941	180.561	180.845	114.446		38.9848	28.4767	12.664	109.03	85.8913	111.568	114.199
CACNA1E	17.924	16.1116	8.54369	14.1968	16.8104	12.1578	10.9492	11.716	11.8404	8.18706	7.7125	4.46571	5.88865	4.84315	6.48638	4.56094	4.24374	6.34835	5.9727	5.6213	9.86435	8.04313	8.05213	9.82271		6.64251	7.85296	4.19767	6.84052	3.16926	2.484	2.07546
STXBP1	87.0972	72.739	53.1756	97.1398	94.5687	78.6204	100.307	119.97	98.0923	114.839	113.711	62.3216	147.02	130.348	109.136	131.338	118.597	86.9793	211.635	205.249	135.388	267.393	251.564	119.884		81.3105	63.3614	63.1142	180.246	173.138	222.992	215.163
TSC1
EHMT1	6.27107	6.1142	5.74884	6.47305	6.36031	6.84574	4.66702	5.55893	6.05968	4.19253	3.35476	4.2975	1.8196	2.12699	2.90921	2.11522	1.84902	1.63416	1.84909	1.92544	1.97139	1.51682	1.54271	1.83061		4.55804	6.19794	3.40264	2.50684	2.61842	2.3785	2.0474
NCOA1	19.4578	17.4125	24.4881	24.6934	22.1678	36.6065	25.4346	27.112	41.0414	20.7607	20.7881	20.9098	11.2736	11.6053	14.8807	11.5258	10.2477	12.199	14.004	13.2868	15.8791	15.8324	14.9973	15.3874		12.2084	16.7714	11.5208	10.2868	11.7695	13.5323	14.2381
PTK7	3.15725	4.69049	5.46646	3.7491	4.04113	5.31534	2.22131	2.54988	3.57734	4.02943	4.1923	5.77458	2.3807	2.61623	2.83299	1.19694	1.12198	0.880761	1.12148	1.13669	0.795351	0.964708	0.950965	0.748219		6.16393	7.99312	9.32072	3.76537	1.56082	1.53703	1.34706
HNRNPU	67.6333	72.4419	77.9082	66.8914	64.5533	75.84	56.0973	64.3455	68.6021	46.5016	38.8557	46.5426	32.9898	29.8473	35.5679	25.3246	22.8326	27.5349	26.5014	24.7938	28.9453	26.7609	26.1856	29.3413		47.9636	71.5679	40.9939	35.9322	33.4971	31.1931	28.2984
SHANK2	5.0213	3.68659	3.53638	5.85782	4.89933	4.6986	6.7506	7.21369	6.58682	6.30998	5.87536	2.84339	9.25588	8.27394	6.19014	4.90432	4.59707	3.40392	4.83932	4.47337	3.70905	5.75228	5.51149	3.95468		7.04495	9.97471	4.41652	8.00938	4.94446	3.55609	4.49338
TM9SF4	12.2649	11.316	11.3568	12.2391	12.0746	12.9411	9.8924	12.7738	13.0482	16.6269	17.732	18.1238	12.2248	13.5376	14.3231	11.4527	11.0067	9.96278	15.1813	16.0113	14.6422	16.4201	16.0078	13.2233		14.291	15.6594	16.7024	12.8882	12.6113	16.3435	15.4407
KDM6B	17.2515	16.5705	12.5422	22.5748	21.1053	21.2335	18.9803	18.3212	17.6754	11.6345	9.26067	13.2244	2.77542	3.09482	3.89729	2.15219	1.97454	1.64916	2.00679	1.99742	2.03297	1.88183	1.84077	1.65871		7.21736	9.91868	8.94748	4.78816	4.78632	4.86693	4.06389
MYT1L	27.6009	31.8107	13.3259	33.3717	38.6456	21.4161	35.7131	39.2287	28.2531	21.1223	21.4369	9.38171	17.5705	14.7087	13.3754	15.744	13.7637	12.7507	16.9854	15.0047	14.3629	20.4879	18.6774	13.1024		14.1695	6.83929	3.20606	9.58842	8.70637	10.0675	9.45441
TCF20	20.1939	16.8205	12.9321	20.0857	17.7202	18.1636	15.8575	15.8263	20.2265	9.58652	7.88402	7.73816	5.55429	5.22884	6.55876	4.02948	4.03129	4.12521	5.71371	5.82662	6.66936	6.61395	6.96767	5.72121		9.05432	10.9435	4.16542	5.95295	4.46671	5.2722	4.97425
RIMS1	1.7228	1.57642	2.87065	3.27748	3.5453	3.76158	5.64187	6.82239	6.79705	4.97674	4.85806	2.37222	13.7705	12.9517	10.4289	10.9853	9.78278	7.48135	11.8904	10.6383	7.68177	12.2272	11.4562	6.68188		10.5562	5.79942	2.78957	22.4559	22.8953	20.7637	19.9057
ASH1L	10.079	9.07609	7.2217	9.65615	9.48086	8.9548	6.96624	8.03991	9.15883	5.86795	4.85668	6.19086	6.60221	6.13618	7.30187	6.899	6.08852	6.02722	9.04533	8.37361	8.98857	12.2193	11.9659	8.10385		5.8847	9.2639	4.41457	7.07652	8.69566	9.00733	9.54668
NLGN2	39.4155	32.5803	29.7922	46.5827	46.2854	46.4534	52.4563	56.1233	55.124	51.5842	52.8607	50.3265	36.9306	40.4568	50.5503	31.3703	30.7758	30.0357	34.3908	37.8255	41.4285	33.6881	34.5107	34.7122		34.2749	40.6016	39.8704	45.9373	35.2282	39.2396	34.4315
TBL1XR1	14.6676	15.9782	21.5946	12.0618	12.0964	13.6001	10.9304	11.5546	11.5779	11.3533	10.6777	12.994	10.8785	11.4635	10.3277	13.2447	10.8334	11.9984	11.0372	9.20124	10.0588	12.3184	12.0634	10.9317		9.36189	12.4304	12.2429	8.7017	10.1756	9.73305	10.1846
PHIP	6.15361	8.90189	8.76401	5.09067	4.54396	5.48449	2.7824	2.66472	3.15195	1.95652	1.01597	2.19974	1.16699	1.13192	1.55733	1.36016	1.16573	1.37758	1.44732	1.19033	2.13263	2.1268	1.91589	1.97987		2.73166	6.72702	1.55636	1.90043	2.3214	2.30962	2.99622
WAC	15.0672	14.8737	14.1484	12.9369	13.3622	14.0503	10.7113	13.0818	13.2088	11.5712	11.268	13.414	11.1846	10.7973	10.2903	12.6384	11.6724	11.7228	15.1786	14.0248	12.7125	16.5601	16.651	13.7238		11.4772	14.9388	10.9612	16.8499	18.2175	19.0703	20.5568
KCNB1	1.73794	1.69745	1.73249	1.97623	2.15431	2.04976	2.04549	2.47315	3.05517	2.26575	2.15651	1.63472	4.78447	3.67058	3.45838	8.71152	7.82311	3.98765	11.5131	10.2652	6.11208	15.7017	16.5588	4.58657		1.71924	2.6158	1.13584	2.00891	2.15639	3.11014	3.53788
EP300	13.459	12.8426	10.3753	14.3928	13.6408	13.0735	8.701	10.1761	10.4742	7.61357	6.81282	8.95067	4.56683	4.88514	7.31126	4.95114	4.28859	4.49202	6.03368	5.87902	6.95448	6.55345	6.67579	6.01432		7.22943	12.4953	6.21756	7.25103	7.91702	7.96884	7.65423
TAOK1	18.8711	18.4764	14.2062	14.2179	13.9156	11.769	8.28835	9.63165	12.0276	4.92065	4.01802	6.07067	6.62577	5.37892	6.24268	7.15691	6.50256	6.10396	6.65561	4.83695	8.49506	9.33288	9.0791	6.6076		11.8021	12.8844	4.2248	6.73779	6.43943	6.2972	7.38101
CHAMP1	17.7874	15.8931	13.8473	13.6549	13.987	12.4796	9.57159	12.2832	11.1092	8.77574	8.30792	8.36423	4.89965	4.9489	6.07226	4.22117	4.01135	4.18861	4.39532	4.10744	4.17269	5.03082	4.72804	4.20817		10.7676	13.0405	6.55754	6.16962	5.60032	6.03839	6.25984
SOS2	6.76038	7.45809	6.65293	6.4673	7.33932	6.80471	5.74866	7.35896	6.8187	5.7689	5.68587	6.2444	4.64459	5.08955	6.51139	5.66012	5.02894	6.91963	5.54908	5.05058	7.37034	5.28148	4.94667	7.93178		5.52547	8.97767	5.30463	3.69187	4.52874	4.40448	4.97566
SOS1	9.53755	9.693	8.17432	8.49615	9.07256	8.7503	8.08745	9.95136	9.13501	6.88772	7.11734	6.85835	5.433	5.44292	5.58755	3.85535	3.57273	4.1563	4.12124	3.73969	4.66284	4.46418	4.53608	4.71572		6.25996	8.60364	5.282	5.74551	4.37736	4.33896	4.48303
PPP5C	10.6978	11.1403	11.2385	12.1528	11.9131	12.2535	12.0554	14.1179	13.7448	13.0446	12.6826	11.2899	16.7532	18.0532	10.0937	10.098	10.7844	8.23096	10.4129	10.7986	9.05674	11.3582	11.4603	7.96659		12.6855	11.4526	10.1495	18.1597	11.3479	12.1038	12.3131
HIVEP2
CIC	18.8996	16.5841	14.827	27.7976	23.7025	26.445	38.3184	34.2964	30.923	32.9381	32.3746	25.575	23.7663	21.7956	23.1762	15.34	13.7608	12.5153	15.9377	16.954	18.4606	16.4071	15.6644	16.6157		21.7056	24.428	21.2759	24.6431	23.044	24.6625	21.9882
AUTS2	82.1374	52.0501	30.0446	50.083	52.8868	30.8143	22.4414	27.6162	23.0055	15.0494	12.4175	12.7615	4.44185	4.72346	9.14008	4.4534	3.34806	4.74192	3.96069	3.63515	6.41293	3.35955	3.20945	5.97311		22.3507	25.6938	10.8452	6.88146	4.91817	4.93672	4.64701
PHF12	12.5817	11.1017	8.41403	12.4613	11.9699	11.3193	10.9014	11.6445	11.635	8.45598	8.19008	9.48306	4.48876	4.97297	6.63015	4.07867	3.72874	3.86923	5.02848	4.97881	5.5794	4.73446	4.5313	4.86881		7.12671	11.4269	7.6734	5.23377	5.93011	6.12319	6.12012
DIP2A	2.80776	3.12155	2.19435	2.98219	3.19952	2.99301	2.4124	2.74886	2.84623	2.10074	2.29656	3.05228	1.92932	2.03688	2.45894	1.7205	1.67213	1.62912	2.27765	2.41909	2.6378	2.75043	2.94424	3.00886		2.40156	5.3147	3.27539	2.10143	2.15913	2.52181	2.44069
TRIO	19.151	17.7892	12.6732	24.8429	23.9865	20.1253	23.9345	27.4895	22.4312	14.6763	13.5809	9.3097	9.55434	8.84947	9.43441	6.92245	6.53907	4.63065	7.86147	7.07037	5.90851	9.00643	8.60671	5.02141		15.5857	18.1544	7.06001	9.30584	8.4698	9.15633	9.15107
CTNNB1	48.1619	70.3262	100.616	43.8222	43.8914	68.8558	35.084	38.297	64.5228	56.5593	48.9823	60.0351	54.5055	51.7895	51.1846	44.8422	40.7179	44.8803	41.7946	40.0708	41.643	43.3544	38.9214	42.079		115.564	136.051	100.747	104.639	77.158	74.2773	76.3163
MAP2K2	12.822	12.6705	14.1032	14.7043	14.2094	14.214	15.6241	15.6764	14.0187	15.1641	15.4771	14.6473	14.8139	15.4938	14.1207	12.7918	12.5408	12.1349	11.0795	12.7068	10.5222	12.3252	12.5242	11.3797		15.8688	9.27404	12.8083	21.445	15.9057	16.2124	15.2446
MAP2K1	14.4923	15.5153	18.0674	13.0966	13.4246	17.0584	12.9089	15.9519	25.2521	22.1541	21.6746	19.9875	45.7192	41.4418	40.7053	51.4902	47.0807	60.3164	56.9174	52.0718	57.2326	73.5154	68.1787	66.3782		19.4457	14.9411	17.4807	46.4455	31.5281	40.8856	40.7168
CORO1A	30.2855	25.0985	20.4143	33.6712	29.9968	24.3773	39.5053	34.3139	25.9291	36.9569	37.9457	16.3205	49.856	55.6505	28.7395	29.246	30.9481	22.0106	29.8835	32.3605	28.3756	32.9099	32.1919	22.8836		22.3892	14.4764	12.8434	23.9632	16.724	19.4541	18.2637
POGZ	17.2086	16.3993	13.369	17.5833	16.6808	16.1063	13.1312	13.5109	13.0669	10.2194	9.63123	11.5535	5.51204	5.49125	6.20382	4.35922	4.07082	4.51738	6.27482	6.32452	6.93823	7.55699	8.38926	8.32003		9.14568	16.3703	11.3528	7.87445	8.40891	8.81141	9.12957
SCN2A	11.3086	9.40026	8.2728	10.4022	10.738	7.92138	15.4431	17.6667	16.0678	14.1575	14.3888	4.74066	23.112	20.8454	11.8832	19.5941	17.409	15.4362	19.9474	16.6196	15.4753	25.6687	24.5157	15.0497		19.3702	14.2511	5.01325	27.0373	25.481	23.4089	24.0721
DSCAM	8.84694	5.52447	1.38886	7.59986	8.13982	3.14401	4.02559	5.53468	3.45139	3.16839	3.10027	2.70128	3.2245	3.24782	4.90514	2.75725	2.47137	2.43446	3.44565	3.37368	2.98936	3.65342	3.76927	2.35347		3.80062	7.48327	3.86657	3.53108	2.15497	2.32943	2.23077
SMARCA2	31.0008	31.4796	18.2528	30.1164	34.7574	22.9481	32.5481	40.0399	29.2114	30.8766	31.3371	20.7156	31.8309	30.9268	30.0416	26.7596	24.0122	21.4958	25.9762	25.2261	22.947	28.2089	28.4773	24.8102		14.1112	13.8688	12.0479	28.5372	22.9306	22.4686	22.4899
SMARCA4	71.9126	65.8805	61.7061	81.2619	74.7332	76.6473	62.639	65.8879	68.8707	39.0714	32.0549	36.2135	20.7972	22.296	26.8669	14.9622	14.1915	14.5143	18.4309	19.801	20.3115	22.2789	22.0916	19.0689		49.5303	62.8175	29.4664	27.5966	19.5809	24.5976	23.0817
ANKRD11	7.69742	7.2613	6.35307	10.8947	9.6634	10.5162	9.81039	10.8013	12.1077	7.95158	6.20646	7.69959	7.40889	7.10086	11.9772	7.49514	7.05853	7.44894	9.01444	9.34893	10.331	9.48196	10.399	7.71205		6.85481	10.1503	3.65196	7.06961	8.02573	8.12317	7.048
RERE	12.7104	14.2215	12.4572	18.2381	19.0512	19.2923	17.2813	20.0953	19.1982	16.2921	16.4557	16.0077	10.5275	11.0888	13.308	10.7124	9.39211	8.84029	11.8256	11.8588	10.7747	13.5947	13.1472	10.9512		14.9197	17.1953	11.8592	10.4625	13.1193	14.0089	13.6395
GRIN2B
AHDC1	11.904	9.13154	7.64479	14.7155	13.0352	10.8621	15.6064	15.5654	11.4785	9.81032	9.49842	8.45804	4.77914	5.09571	7.86851	4.24323	4.20296	4.16155	5.47105	5.95803	6.30057	5.71264	6.01179	4.95432		10.4015	12.6862	9.43173	8.00811	8.59481	8.46444	7.77862
RAI1	6.22286	6.18453	5.49646	7.32521	6.80251	8.78655	7.06087	7.30662	9.2817	5.01717	4.33915	5.85417	3.331	3.49729	4.88763	3.39097	3.06386	2.54553	4.65844	4.8152	4.19537	5.35456	5.39942	3.43086		6.02432	5.50437	3.26999	3.39524	3.47471	4.06516	3.80898
MED13	18.4404	17.5042	15.6259	13.6496	13.3906	12.2022	8.78801	9.59069	10.2178	7.92943	6.79898	8.56669	6.14217	6.0899	7.08664	5.5837	4.76651	4.95403	4.61658	4.00825	5.47662	5.20757	4.85358	5.04195		8.81816	12.1986	7.04199	5.92325	5.20341	4.43718	5.08944
CNOT3	5.53905	5.68161	5.53832	7.00706	6.78909	7.91329	6.60197	7.1348	7.82199	5.76373	6.04656	7.39753	4.04303	4.13275	5.21073	3.32243	3.1042	3.29193	4.22482	4.4521	4.83479	4.56997	4.48372	4.674		5.16876	7.80544	6.53642	6.84208	6.11807	6.79882	6.08208
SOX5	89.6475	63.9633	15.4565	37.6954	34.4579	10.1323	9.22615	10.2782	5.44083	8.08327	5.06489	4.99466	2.67032	2.89023	2.85092	2.25304	1.97582	1.34091	1.91062	1.758	1.53789	1.85784	1.82042	1.34117		2.56979	2.83719	2.09271	1.15047	0.792482	0.679213	0.744878
GFAP	0.706217	3.76778	12.1725	7.70966	6.23384	46.7974	20.6728	47.9457	129.321	346.3	581.085	1275.97	336.188	397.279	630.067	314.471	473.914	939.243	383.356	557.684	1061.28	351.677	340.033	1066.25		120.354	75.563	773.145	471.811	868.285	957.943	982.216
PPP2R5D	32.4847	32.8518	32.8925	33.0497	33.122	35.6955	31.9128	36.1707	36.1816	36.0403	36.3261	31.4936	33.4738	32.67	29.8218	26.6913	26.4084	27.1186	32.7222	34.7948	29.9422	38.086	36.4189	31.0137		36.0633	29.6095	31.2996	53.4436	36.2691	42.1337	42.4937
SIN3A	12.5939	13.6379	12.956	11.3536	11.8059	13.0583	7.00099	8.8456	10.1351	7.31362	6.70187	10.1285	4.13353	4.31631	6.20694	4.41292	4.04778	4.55807	5.33288	5.24413	6.05914	5.48417	5.3303	5.83678		9.10204	14.0066	8.3225	4.98033	5.381	6.12842	5.62553
KMT2C
NR3C2
KMT2A
DNMT3A	9.26787	10.9632	12.0021	7.92805	8.54168	12.8512	4.24842	4.81669	9.35109	2.94776	2.24831	5.60218	2.1965	2.19506	2.7946	1.44833	1.39686	1.50617	1.54879	1.48142	1.90534	1.48978	1.69501	1.77508		7.70471	10.7906	5.04142	3.52555	2.58462	2.26637	1.9165
KMT2E
NR4A2
HDLBP	22.8905	24.7822	25.9711	23.4718	22.5483	26.7122	16.9727	21.4661	24.25	20.0275	19.7506	28.1813	21.6774	21.8759	21.7831	17.4044	17.5683	18.397	22.7742	23.6353	24.8311	24.2252	24.2267	22.9077		26.377	25.7811	21.0378	28.452	19.6994	23.6829	22.5627
SCN8A	2.35021	2.50885	1.78232	2.81952	3.14109	2.9184	2.62793	3.35871	4.15435	2.17619	1.9628	1.71225	4.74464	3.29893	4.05431	7.48329	6.60756	4.65327	10.3553	9.58991	6.8514	15.2393	16.3882	4.90484		3.2256	6.70738	2.2018	6.44425	5.25402	6.93155	7.12748
CHD3	112.044	93.7589	60.2445	135	107.552	101.253	135.823	106.619	105.657	59.5855	50.1904	37.6788	44.8282	41.217	45.1982	22.269	23.2869	22.4499	24.9564	27.8327	31.0888	27.2891	28.3212	26.2012		46.1579	43.1198	24.7546	26.6591	18.2275	19.4994	17.5069
TANC2	26.261	20.4197	12.277	22.4474	22.9662	17.3592	17.6384	20.7399	20.0126	12.3788	12.377	9.12167	9.3473	8.95028	10.66	9.15794	8.60402	7.39995	10.5271	10.2552	10.9789	13.462	13.8287	9.8041		13.4709	9.60465	3.87823	7.83328	4.26064	5.37221	5.74331
SYNGAP1	18.5767	14.2775	11.4298	27.746	22.6316	22.0521	42.1628	44.4617	37.0963	30.2891	30.7896	16.5691	38.0217	37.2743	29.3544	21.3831	23.2529	18.4083	22.7582	23.8985	27.5662	21.1295	21.8867	18.1663		17.3559	16.0535	11.6911	19.3657	9.53096	11.0228	9.23738
NSD1	9.69834	9.98194	8.84722	9.9824	9.66528	9.63113	8.24547	8.93119	9.30612	5.79771	5.14203	5.46262	4.37084	4.18168	5.12367	3.58812	3.45394	3.31681	4.03256	3.88697	4.30169	4.43221	4.71687	3.87805		8.0098	12.7878	5.89783	7.27299	6.22876	5.94544	5.71643
EBF3
TSC2	14.1735	13.9294	11.1537	17.2808	17.1075	16.3679	14.9183	16.3756	14.5128	11.3819	11.3713	12.8083	7.84551	8.67639	8.7568	6.52691	6.44656	5.85588	9.65957	10.6577	9.62547	10.5337	10.6467	8.88474		13.345	16.0391	12.0168	11.6631	9.77928	12.7853	12.0048
DYNC1H1	51.46	51.8988	48.3373	74.9036	75.9687	65.425	66.4317	72.609	62.7934	44.4332	43.5071	36.6675	47.1194	46.4492	43.4816	37.872	37.1079	33.8505	46.7349	48.5494	52.1577	64.1979	65.8506	48.721		68.203	67.7831	35.1511	66.3909	45.4647	60.1958	58.5088
TRIP12	16.417	16.1972	17.9362	15.3856	13.7694	15.2367	10.1305	11.9198	12.7467	9.40562	8.35751	11.5632	8.78717	9.01407	9.01254	9.1103	8.81045	9.76863	10.744	10.1186	11.6693	12.911	12.7741	11.6864		12.7684	15.0301	8.64112	11.7753	8.10747	9.17431	9.71655
SHANK3	3.37766	3.07836	3.55872	5.12406	4.34531	6.47525	7.8741	7.7645	9.58663	11.7317	13.4754	11.4074	26.8335	24.8388	28.0329	17.6227	16.551	19.276	23.2928	25.2053	30.0657	25.2912	24.1272	22.0142		10.8029	5.6013	8.49882	41.459	31.2656	30.76	34.0662
PACS1	21.9332	19.6742	13.8799	26.4853	28.0677	22.6914	33.0572	37.9927	28.3008	31.0899	33.1585	20.2515	15.452	16.5162	14.44	9.56908	9.56686	8.96043	10.6365	11.7984	11.9125	10.6762	10.8748	10.2925		24.837	15.9374	14.8731	14.5823	10.8716	11.9559	10.9188
ZMYND8	13.0242	12.4167	9.27808	14.3364	12.8205	13.428	20.0988	16.0868	16.9595	11.0886	9.06803	8.55866	5.82973	5.26265	6.45993	5.90001	5.30555	6.45567	8.17136	7.29786	8.34396	8.69863	7.99582	7.69181		8.28849	12.1393	6.74593	5.48864	6.02819	6.28485	6.37233
SPAST	38.4026	35.9498	30.0945	24.2089	26.0882	21.0605	15.4639	18.0646	18.0621	13.8014	12.4918	12.2019	8.27979	7.81607	7.91569	7.51782	6.30036	7.22286	6.06752	5.09931	6.22407	6.92363	6.57971	7.36249		16.9942	17.1732	10.0041	7.43201	6.25169	6.18121	5.90205
MBD5
ANK2	22.9003	23.0873	22.6024	43.8326	39.4434	34.3217	53.7363	57.9456	53.5802	38.2781	37.9019	20.4842	36.2107	33.6531	29.0845	27.1158	25.9579	22.8045	32.106	30.9072	29.2165	41.7483	43.1006	29.0743		43.881	29.4063	11.0488	38.7495	33.0968	33.3231	33.8772
BRAF	4.72145	4.80875	3.88327	3.90342	4.01928	3.37052	2.07623	2.32303	2.53729	1.98905	1.64868	2.45582	2.99135	2.58278	1.7202	3.00129	2.61687	2.06215	3.05614	2.38357	2.46267	3.88029	3.64204	2.05835		2.67585	3.4878	1.93902	3.94448	3.14254	3.2583	3.18228
ZNF462	14.3035	12.4662	8.39942	16.6463	13.4252	10.8817	7.68082	7.35089	6.6846	5.08647	3.14682	4.9053	1.96829	2.05098	3.90398	1.67474	1.52231	2.10143	1.77528	1.7808	2.93743	1.60926	1.73811	2.51848		6.14614	9.08359	3.55896	2.86816	2.84605	2.65047	2.46843

## Sheet: 2b
period	region	kendall_tau	p
1	1	0.166818	0.00506657
1	2	0.151958	0.0106769
1	3	0.0925171	0.120087
2	1	0.125354	0.0351953
2	2	0.117444	0.0484711
2	3	0.0577633	0.331798
2	4	0.00359522	0.951833
3	1	0.0726235	0.2224
3	2	0.0762188	0.200343
3	3	0.0450602	0.449008
3	4	0.0757394	0.203188
4	1	0.0553665	0.352252
4	2	0.0409856	0.491068
4	3	0.0208523	0.726079
4	4	0.00239682	0.967878
5	1	0.0512919	0.388813
5	2	0.042903	0.471016
5	3	0.0203729	0.732131
5	4	0.0150999	0.799728
6	1	0.0388284	0.514163
6	2	0.0349935	0.556574
6	3	0.0321173	0.589463
6	4	0.0215713	0.717033
7	1	0.0438617	0.461162
7	2	0.0402665	0.498704
7	3	0.0460189	0.439417
7	4	0.0155793	0.793512
8	1	0.0500935	0.399991
8	2	0.0541681	0.362772
8	3	0.0436221	0.463614
8	4	0.0232491	0.696081

## Sheet: 3
gene	SYNGO	TRANSCRIPTION
SMARCC2	No	Yes
SLC6A1	Yes	No
SATB1	No	Yes
HECTD4	No	No
KMT5B	No	No
SETD1A	No	No
KCNMA1	Yes	No
CAPRIN1	Yes	No
GABRB2	Yes	No
GABRB3	Yes	No
DLG4	Yes	No
CACNA1A	Yes	No
DEAF1	No	Yes
DMPK	No	No
DYRK1A	No	Yes
CUL3	Yes	Yes
CASZ1	No	Yes
IRF2BPL	No	Yes
TRIM23	No	No
LDB1	No	Yes
SETD2	No	Yes
SETD5	No	Yes
CSNK2A1	No	No
LRRC4C	Yes	No
BRSK2	No	No
CACNA2D3	No	No
AP2S1	No	No
ARID1B	No	Yes
NRXN2	No	No
NRXN1	Yes	No
RFX3	No	Yes
PRR12	No	No
PTEN	Yes	Yes
MAGEL2	No	Yes
LZTR1	No	No
CTCF	No	Yes
FOXP1	No	Yes
ADNP	No	Yes
GRIA2	Yes	No
CELF4	No	No
PHF21A	No	Yes
TBR1	No	Yes
TCF7L2	No	Yes
BAZ2B	No	Yes
SKI	No	Yes
NCKAP1	Yes	No
KANSL1	No	No
CHD2	No	Yes
CSDE1	No	No
CHD7	No	Yes
CHD8	No	Yes
ASXL3	No	Yes
NBEA	Yes	No
VEZF1	No	Yes
NF1	Yes	No
KATNAL2	No	No
PAX5	No	Yes
TEK	No	No
ZBTB20	No	Yes
NAA15	No	Yes
TLK2	No	No
PSMD12	No	Yes
MEF2C	No	Yes
MEIS2	No	Yes
WDFY3	No	No
KDM5B	No	Yes
NUP155	No	No
KDM3B	No	Yes
PHF3	No	Yes
ZNF292	No	Yes
GIGYF1	No	No
GIGYF2	No	No
MAP1A	No	No
CACNA1E	Yes	No
STXBP1	Yes	No
TSC1	Yes	No
EHMT1	No	Yes
NCOA1	No	Yes
PTK7	No	No
HNRNPU	Yes	Yes
SHANK2	Yes	No
TM9SF4	No	No
KDM6B	No	Yes
MYT1L	No	Yes
TCF20	No	Yes
RIMS1	Yes	No
ASH1L	No	Yes
NLGN2	Yes	No
TBL1XR1	No	Yes
PHIP	No	Yes
WAC	No	Yes
KCNB1	Yes	No
EP300	No	Yes
TAOK1	No	No
CHAMP1	No	No
SOS2	No	No
SOS1	No	No
PPP5C	No	Yes
HIVEP2	No	No
CIC	No	Yes
AUTS2	No	Yes
PHF12	No	Yes
DIP2A	No	No
TRIO	Yes	No
CTNNB1	Yes	Yes
MAP2K2	No	Yes
MAP2K1	Yes	Yes
CORO1A	Yes	No
POGZ	No	Yes
SCN2A	Yes	No
DSCAM	No	No
SMARCA2	No	Yes
SMARCA4	No	Yes
ANKRD11	No	No
RERE	No	Yes
GRIN2B	Yes	No
AHDC1	No	No
RAI1	No	Yes
MED13	No	Yes
CNOT3	No	Yes
SOX5	No	Yes
GFAP	No	No
PPP2R5D	No	No
SIN3A	No	Yes
KMT2C	No	Yes
NR3C2	Yes	Yes
KMT2A	No	Yes
DNMT3A	No	Yes
KMT2E	No	Yes
NR4A2	No	Yes
HDLBP	No	No
SCN8A	Yes	No
CHD3	No	Yes
TANC2	Yes	No
SYNGAP1	Yes	No
NSD1	No	Yes
EBF3	No	Yes
TSC2	Yes	No
DYNC1H1	No	No
TRIP12	No	No
SHANK3	Yes	No
PACS1	No	No
ZMYND8	No	Yes
SPAST	No	No
MBD5	No	No
ANK2	No	No
BRAF	No	No
ZNF462	No	Yes

[truncated: 16 more sheets: 4a, 4b, 4c, 4d, 4e, 4f, 4g, 5a, 5b, 6, 7a, 7b, 7c, 7d, 8, 9]
